# Supplementary material for: SCL/TAL1 cooperates with Polycomb RYBP-PRC1 to suppress alternative lineages in blood-fated cells
Source: Nat Commun. 2018 Dec 18;9:5375. doi: 10.1038/s41467-018-07787-6 (PMC6299140; doi:10.1038/s41467-018-07787-6)
Supplement: Supplementary file 3 — Supplementary Data 1 [file 41467_2018_7787_MOESM3_ESM.xlsx]

## Sheet: Sheet1
Supplementary Data 1. SCL's 778 direct DEGs (peak location, gene names, fold change (FC) values in Scl-/- vs WT cells)
Related to Figure 4
1858 peaks					514 genes activated in WT cells				264 genes repressed in WT cells
Gene_Name	chr	bp start	bp end		Gene_Name	log2FC Scl-/- vs WT	p Adjusted Value		Gene_Name	log2FC Scl-/- vs WT	p Adjusted Value
0610040F04Rik	chr6	108663776	108664044		Grb10	-7.43	0		Meg3	3.14	3.36e-67
0610040F04Rik	chr6	108654403	108655082		Igf1	-6.95	2.987e-112		Adrb1	2.02	2.21e-17
0610040F04Rik	chr6	108650704	108651051		Aqp8	-6.52	7.359e-36		Slc6a1	1.98	1.93e-08
0610040F04Rik	chr6	108645322	108645766		Gfi1b	-6.47	3.069e-77		Myl7	1.93	8.48e-29
1810011O10Rik	chr8	25289909	25290149		Cbfa2t3	-5.58	1.091e-191		Cldn4	1.8	6.55e-13
2610035D17Rik	chr11	112959194	112960208		Ctse	-5.3	4.678e-64		Serpinb6b	1.72	6.01e-10
2610035D17Rik	chr11	112917311	112917788		Tal1	-5.24	4.795e-231		Lhx1os	1.64	1.88e-10
2700046A07Rik	chr18	62922550	62922828		Asic4	-5.22	2.065e-134		Smoc1	1.64	7.53e-11
2700046A07Rik	chr18	62916427	62916851		Gata1	-5.09	4.514e-66		Sp5	1.61	3.82e-16
2700046A07Rik	chr18	62915519	62916326		Kcne3	-4.91	4.493e-48		2610035D17Rik	1.58	4.4e-09
2700046A07Rik	chr18	62911904	62912277		Gm14204	-4.88	1.122e-42		Tll1	1.57	9.31e-15
4632428N05Rik	chr10	59810759	59811194		Grem2	-4.8	4.86e-31		Cyp4f15	1.57	7.03e-11
5730457N03Rik	chr6	52282582	52283043		Nrip3	-4.73	1.275e-86		Frzb	1.56	1.21e-16
5730457N03Rik	chr6	52276771	52277178		Scube2	-4.66	5.6e-92		Arl4d	1.54	1.3e-19
5930412G12Rik	chr5	129047769	129048721		Myb	-4.53	1.152e-71		Adam19	1.45	4.41e-23
9230102O04Rik	chr2	9827557	9828099		Wnk4	-4.38	9.919e-176		Cer1	1.43	0.0131
A4galt	chr15	83085155	83085524		Edn1	-4.37	8.186e-48		Mesp1	1.42	2.88e-28
A4galt	chr15	83078532	83078988		Tgm2	-4.29	1.328e-61		Spry4	1.37	3.85e-37
Aard	chr15	51849445	51849791		Ctla2a	-4.02	1.361e-37		Kcnc1	1.33	1.25e-09
Abca1	chr4	53199706	53200386		Snca	-3.87	1.935e-26		Dclk1	1.33	4.81e-15
Abcb10	chr8	126514029	126514945		Fam110c	-3.78	5.425e-50		Rasgrp1	1.31	3.33e-05
Abcb10	chr8	126512523	126512991		Emx2	-3.72	4.842e-18		Cnrip1	1.31	1.69e-08
Ablim1	chr19	57208965	57209877		Art4	-3.62	3.717e-16		Otx2	1.28	0.000357
Ablim1	chr19	57193236	57193654		Lonrf2	-3.59	2.928e-40		Lax1	1.28	4.26e-12
Ablim1	chr19	57271735	57272284		Nos3	-3.59	2.025e-64		Aqp3	1.25	4.76e-06
Ablim1	chr19	57191257	57192018		Erg	-3.55	1.258e-48		Ap1m2	1.25	5.59e-08
Abtb2	chr2	103437352	103437933		Myct1	-3.45	4.15e-24		Hs3st3b1	1.24	1.98e-18
Abtb2	chr2	103449349	103449917		Ikzf2	-3.36	2.579e-44		Gsc	1.24	3.72e-06
Ache	chr5	137730897	137731420		Slc30a10	-3.3	9.08e-31		Lrrc2	1.21	5.63e-06
Acsl6	chr11	54126782	54127249		Cd93	-3.24	2.255e-23		Tenm2	1.2	0.0028
Acsl6	chr11	54128271	54128734		Cdh5	-3.18	1.433e-74		Lrig3	1.2	0.000617
Acvr2a	chr2	48270698	48271033		Lgr5	-3.17	7.435e-64		P2rx1	1.2	2.65e-06
Acvrl1	chr15	100964455	100965292		Fli1	-3.14	5.97e-184		Axin2	1.19	6.03e-47
Acvrl1	chr15	100970290	100970750		Lyl1	-3.12	1.609e-21		Pou3f1	1.18	0.0038
Acvrl1	chr15	100977575	100978024		Tnfaip2	-3.11	2.651e-80		Ccdc40	1.18	5.54e-06
Acvrl1	chr15	100978303	100978951		Itga2b	-3.08	3.233e-33		Krt19	1.17	2.93e-05
Adam12	chr7	141479300	141480416		Cited4	-2.97	5.894e-07		Kcne1	1.15	0.000846
Adam12	chr7	141434472	141434782		Myzap	-2.95	2.216e-95		Wnt2b	1.15	2.48e-13
Adam12	chr7	141433674	141434048		Skap1	-2.9	9.248e-40		Mall	1.14	2.74e-11
Adam12	chr7	141432128	141432620		Rpp25	-2.88	9.401e-50		Cd160	1.13	0.000104
Adam12	chr7	141306083	141306947		Mecom	-2.87	6.595e-23		Igtp	1.12	0.000793
Adam19	chr11	45847492	45847950		F10	-2.86	7.71e-20		Pappa	1.1	0.0109
Adam19	chr11	45867857	45868181		Ikzf1	-2.86	1.147e-35		Asb4	1.1	6.65e-24
Adam19	chr11	45874148	45874379		Clic6	-2.85	2.038e-58		Gfra3	1.09	0.000103
Adam19	chr11	45891247	45891766		Gfi1	-2.84	3.384e-11		Fam46a	1.09	2.1e-07
Adam22	chr5	8215948	8216546		Lrrc8b	-2.82	6.228e-77		Etv4	1.07	2.36e-14
Adam23	chr1	63420404	63420774		Slc30a2	-2.78	3.909e-36		Lsamp	1.06	4.92e-06
Adam23	chr1	63464984	63465492		Npl	-2.75	9.521e-85		Rasd1	1.06	0.0108
Adam23	chr1	63484087	63484438		Artn	-2.71	5.156e-20		Jph2	1.06	0.000835
Adam23	chr1	63499720	63500464		Slc30a3	-2.7	6.68e-13		Tmem17	1.05	1.13e-05
Adamts15	chr9	30618405	30618891		Itgb3	-2.68	3.771e-32		Mrc1	1.05	3.91e-06
Adamts15	chr9	30602423	30602956		Reln	-2.65	4.481e-20		Spsb1	1.04	4.88e-05
Adamts17	chr7	74048197	74048513		Abca1	-2.64	3.656e-23		Mixl1	1.04	4.94e-25
Adamts17	chr7	74078139	74078761		Glp1r	-2.61	1.058e-13		Dusp6	1.04	9.15e-15
Adarb1	chr10	76859893	76860365		Gad2	-2.55	2.501e-15		Gjb5	1.03	3.01e-05
Adora1	chr1	136123349	136123780		Runx1	-2.55	1.254e-37		Dlc1	1.02	1.07e-12
Adora1	chr1	136118779	136119062		Ptpre	-2.47	2.688e-37		Cxcr4	1.02	6.43e-22
Adra2a	chr19	54161599	54162530		Cdh22	-2.46	4.689e-30		Ntn1	1.02	0.0013
Adrb1	chr19	56754785	56755421		Hapln1	-2.46	4.121e-41		Plet1	1.01	4e-05
Afap1l1	chr18	61987634	61987957		Csgalnact1	-2.45	1.105e-45		Snrpn	1.01	4.59e-18
Afap1l1	chr18	61918367	61919191		Pkhd1l1	-2.44	9.311e-25		Bcl6	1.01	3.64e-05
Aff3	chr1	38750971	38751547		Oit3	-2.42	1.136e-20		Zic2	1.01	2.98e-07
Aff3	chr1	38719509	38720015		Sox7	-2.4	3.251e-36		Esyt3	1	0.00054
Aff3	chr1	38563798	38564179		Ube2l6	-2.31	7.165e-25		Wnt3	0.9968	6.44e-17
Aff3	chr1	38555970	38556950		Sox17	-2.3	2.224e-32		Wnt5a	0.9963	7.7e-28
Aff3	chr1	38534638	38535560		Smtnl2	-2.29	7.884e-25		Rbm24	0.993	3.15e-09
Aff3	chr1	38522875	38523363		Aqp1	-2.26	5.627e-10		Sowahb	0.9879	0.000171
Aff3	chr1	38505677	38506134		Fam198b	-2.24	3.223e-11		Gprc5c	0.9843	3.3e-22
Aff3	chr1	38504259	38504844		Gata2	-2.24	2.091e-68		Pmepa1	0.9836	7.53e-12
Aff3	chr1	38441015	38441514		Slc1a3	-2.24	4.678e-31		Pdk4	0.9801	0.004
Agfg1	chr1	82812330	82812911		Cd34	-2.19	5.626e-24		Mmp9	0.9772	2.34e-11
Agpat9	chr5	101519933	101520228		Ppp1r17	-2.19	5.237e-08		Slc7a7	0.9736	1.06e-07
Agrn	chr4	155559800	155560149		Ptprb	-2.19	2.216e-20		Tk1	0.9699	1.09e-26
Agtrap	chr4	147470384	147470659		Cntnap1	-2.14	4.902e-36		Sgce	0.9694	1.87e-11
Ahi1	chr10	20742864	20743541		Fam65b	-2.13	6.61e-30		Snord104	0.9609	0.00058
Ahi1	chr10	20746562	20747018		Gucy1a3	-2.12	1.857e-07		Egfr	0.9597	1.5e-07
Ahi1	chr10	20768378	20768908		Tmem38b	-2.08	2.872e-17		Epha1	0.9521	4.32e-05
Ahi1	chr10	20774508	20775077		Laptm5	-2.06	5.562e-28		Celf4	0.9443	3.25e-07
Ahi1	chr10	20775382	20775622		Hcn4	-2.03	1.943e-20		Rasd2	0.9413	5.13e-07
Ahi1	chr10	20689238	20689614		Tspan8	-2.03	1.295e-07		Pcdh7	0.9349	4.16e-14
Ahi1	chr10	20787087	20787502		Adam23	-2.01	2.329e-110		Ttyh2	0.9313	1.62e-07
Ahi1	chr10	20793969	20794295		Tek	-2.01	5.378e-28		Kcnf1	0.9308	2.92e-05
Ajap1	chr4	153007993	153008706		Il1rl1	-1.96	1.276e-13		Car4	0.9237	1.28e-13
Ajap1	chr4	152876047	152876503		2700046A07Rik	-1.95	3.061e-06		A4galt	0.9165	0.0165
Ajap1	chr4	152866588	152867052		Col18a1	-1.95	1.42e-102		Galnt3	0.911	0.000368
Ajap1	chr4	152691072	152691742		Morc4	-1.95	2.916e-21		Rnf152	0.8971	3.01e-05
Ajap1	chr4	152684588	152685095		Gria2	-1.93	1.959e-14		Kcnmb1	0.8942	0.0032
Ajap1	chr4	152605301	152605528		Cacna1i	-1.91	2.749e-09		Arhgap24	0.8915	0.0025
Ajap1	chr4	152601897	152602731		Grap2	-1.91	1.272e-40		Kcnab3	0.8885	0.00013
Ajap1	chr4	152598577	152599085		Nfe2	-1.91	1.513e-05		Pmaip1	0.8854	3.39e-05
Ajap1	chr4	152562083	152562688		Nova2	-1.88	1.175e-17		Adamts15	0.8851	0.002
Ajap1	chr4	152484473	152484811		Gfod1	-1.87	5.305e-15		Pdlim2	0.8842	5.02e-05
Ak1	chr2	32476666	32477520		Plxnc1	-1.87	1.38e-14		Prkca	0.8838	3.28e-06
Akap5	chr12	77411059	77411527		Dysf	-1.86	1.51e-60		Foxc1	0.8797	0.015
Akap5	chr12	77419481	77420187		Sdc3	-1.84	8.512e-55		F3	0.8737	2.89e-05
Alox5ap	chr5	150122958	150123740		Tbx4	-1.84	1.26e-16		1810011O10Rik	0.867	2.09e-07
Alpk3	chr7	88202354	88203312		Hey2	-1.79	2.872e-17		Ptch2	0.8607	4.76e-11
Alpk3	chr7	88211598	88211990		Prkar2b	-1.79	8.514e-30		Mrc2	0.8517	6.59e-09
Amigo2	chr15	97262694	97263076		Gab2	-1.78	8.123e-22		Col13a1	0.8498	1.25e-09
Amigo2	chr15	97210675	97210908		Ptrf	-1.78	1.931e-16		Nanog	0.8475	0.00045
Amigo2	chr15	97209903	97210316		C77080	-1.77	5.997e-73		Kcnc2	0.8334	0.005
Amigo2	chr15	97204297	97204598		Frmpd1	-1.77	7.489e-11		Pth1r	0.8245	8.69e-10
Amigo2	chr15	97203705	97204152		Klf5	-1.77	7.042e-31		Aard	0.8229	7.5e-05
Amigo2	chr15	97175546	97175918		Pde4dip	-1.77	1.19e-48		Rbfox3	0.8197	0.0012
Amigo2	chr15	97107001	97107249		Sox6	-1.77	6.371e-14		Acsl6	0.8154	5.6e-07
Amph	chr13	19230383	19230928		Calcrl	-1.75	4.18e-25		Ak1	0.8151	3.6e-09
Ankrd44	chr1	55012571	55013009		Cldn5	-1.74	4.852e-13		Hpse	0.8087	9.97e-05
Ankrd44	chr1	54846168	54846531		Egfl7	-1.74	2.163e-85		Mfap2	0.8014	5.84e-06
Ano1	chr7	151972266	151972934		Frmd5	-1.73	3.586e-18		Grrp1	0.7899	1.33e-11
Ano1	chr7	151917085	151917611		Gja4	-1.73	2.903e-20		Etv2	0.7779	1.92e-21
Anxa11	chr14	26649924	26650125		Phlda1	-1.73	1.863e-28		Lrmp	0.7774	0.000336
Ap1m2	chr9	21119218	21119558		Shisa9	-1.73	5.878e-09		Upp1	0.7728	2.45e-19
Ap1m2	chr9	21117831	21118265		Mknk1	-1.72	8.927e-27		Gdf1	0.7675	1.05e-09
Apcdd1	chr18	63107111	63107982		Ubash3b	-1.72	8.294e-26		Hexim2	0.7658	0.000171
Aplnr	chr2	84969474	84970037		Naip2	-1.71	1.093e-06		Il17ra	0.765	2.14e-08
Aplnr	chr2	84971105	84972295		Itm2a	-1.7	5.178e-26		Nes	0.7648	7.99e-11
Aplnr	chr2	84972733	84973230		Stat5a	-1.7	6.612e-23		Jakmip1	0.7632	0.0036
Aplnr	chr2	84975146	84975536		Fam65c	-1.68	0.0052		Shank2	0.7617	0.0017
Aplnr	chr2	84979692	84980092		Atp2a3	-1.65	3.341e-36		Agpat9	0.7614	0.000165
Aplnr	chr2	84980827	84981477		Iqgap2	-1.64	1.236e-28		Tnni3	0.7588	0.0018
Aplnr	chr2	84987863	84988187		Runx1t1	-1.64	2.016e-12		Dact1	0.7566	1.54e-05
Aplnr	chr2	84990557	84991063		Ets2	-1.62	8.843e-30		Cmklr1	0.7552	0.000496
Aplnr	chr2	85000845	85001040		F2r	-1.6	7.596e-37		Lgalsl	0.7542	3.4e-15
Aqp1	chr6	55275895	55276778		Aff3	-1.58	1.983e-48		Pcp4	0.7523	0.0285
Aqp3	chr4	41034472	41034797		Irs2	-1.57	2.552e-69		Slc4a7	0.7484	4.93e-07
Aqp8	chr7	130598639	130599024		Wscd1	-1.57	1.258e-07		Car2	0.7465	7.1e-11
Aqp8	chr7	130600399	130601459		Tspan33	-1.56	3.714e-17		Sort1	0.7439	1.37e-13
Aqp8	chr7	130602600	130603829		5930412G12Rik	-1.55	7.723e-22		T	0.7425	4.43e-18
Aqp8	chr7	130605456	130606183		Stat5b	-1.55	7.042e-31		Bai1	0.7378	0.0023
Aqp8	chr7	130606888	130607426		Ets1	-1.54	7.548e-66		Arhgap26	0.7377	0.000269
Arap3	chr18	38221056	38221465		Exoc3l4	-1.54	3.364e-09		Tbc1d9	0.7372	4.51e-05
Arap3	chr18	38209348	38209915		Gypc	-1.53	3.066e-15		Dgkg	0.7358	0.0136
Arap3	chr18	38162413	38162678		Kif1a	-1.53	3.254e-22		Zfp658	0.7354	0.000172
Arhgap24	chr5	103120133	103120771		Rfx2	-1.53	3.082e-11		Itih5	0.7315	0.0226
Arhgap26	chr18	39149964	39150322		Pik3c2b	-1.52	6.421e-37		Hs3st3a1	0.7268	0.0048
Arhgap29	chr3	121594301	121594645		Dtx1	-1.51	7.169e-08		Galnt12	0.7234	3.72e-06
Arhgdib	chr6	136889480	136890505		Rtn4rl1	-1.51	1.95e-14		Prdm1	0.7208	0.0043
Arhgdib	chr6	136879170	136879631		Unc5c	-1.51	1.271e-07		Irx3	0.7179	8.84e-05
Arhgef28	chr13	98958534	98958813		Icam2	-1.5	2.945e-07		Irgm2	0.7067	0.0074
Arhgef28	chr13	98954576	98954943		Etl4	-1.49	1.178e-48		Fgf10	0.7059	7.79e-12
Arl4c	chr1	90605458	90605873		Mybph	-1.47	3.592e-07		Pde7b	0.7022	0.0026
Arl4d	chr11	101558400	101558806		Sptb	-1.45	6.846e-20		Ccr7	0.7006	0.000104
Arrdc3	chr13	80528385	80528831		Dact2	-1.44	1.173e-16		Derl2	0.7004	4.03e-11
Art4	chr6	136805891	136806709		Dlk1	-1.44	1.754e-22		Mycn	0.6991	3.02e-09
Artn	chr4	117698355	117698788		Epas1	-1.44	7.386e-08		Zfp385b	0.6975	0.0288
Artn	chr4	117672817	117673192		Gadd45g	-1.42	4.718e-55		Has3	0.686	0.0058
Artn	chr4	117670962	117671339		Prokr1	-1.42	2.669e-17		St8sia2	0.6853	0.0061
Artn	chr4	117601080	117601725		Pard3b	-1.41	4.206e-09		Dmrta1	0.6845	0.0031
Asb4	chr6	5335303	5335615		Pcyt1b	-1.41	4.753e-39		Gad1os	0.6836	0.0274
Asic1	chr15	99492790	99493294		Abcb10	-1.4	1.12e-40		Dnaja4	0.6835	0.000368
Asic1	chr15	99494910	99495634		Igsf11	-1.4	1.174e-11		Meis2	0.6834	4.32e-05
Asic1	chr15	99507519	99507864		Adam12	-1.38	6.049e-07		Cyp26a1	0.6818	1.21e-10
Asic2	chr11	81130890	81131232		Tdrp	-1.38	4.206e-06		Chst11	0.6815	7.81e-05
Asic2	chr11	81130510	81130804		Bmp6	-1.37	2.11e-16		Pxdc1	0.6807	0.0019
Asic2	chr11	80972419	80972981		Dppa4	-1.37	1.622e-11		Trib2	0.678	3.7e-05
Asic2	chr11	81786726	81787132		Kcnj5	-1.37	7.624e-09		Esrp1	0.6776	0.0095
Asic2	chr11	80963074	80963440		Asic2	-1.36	0.0006042		Anxa11	0.6773	9.14e-07
Asic2	chr11	80851276	80851820		Gm7457	-1.35	2.993e-24		Peli1	0.6661	9.57e-08
Asic2	chr11	80847836	80848228		F2rl1	-1.32	9.252e-17		Dhrs7	0.6659	0.000963
Asic4	chr1	75442706	75443196		St8sia1	-1.32	1.019e-29		Gm15413	0.6625	0.0364
Asic4	chr1	75443291	75443774		Pecam1	-1.31	8.003e-12		Gramd1b	0.6624	0.0027
Asic4	chr1	75443941	75445068		Adra2a	-1.3	1.51e-08		Sall1	0.6593	2.83e-06
Asic4	chr1	75445472	75446543		Tarsl2	-1.3	4.57e-16		Slit3	0.6559	0.000145
Asic4	chr1	75446699	75448111		Ddah1	-1.29	5.487e-10		Fosl2	0.6547	0.0086
Asic4	chr1	75453404	75453835		Rtdr1	-1.29	2.332e-08		Prss12	0.6487	0.000438
Asic4	chr1	75459211	75459619		Prox1	-1.28	2.161e-23		Cnr1	0.6463	0.0157
Asic4	chr1	75461049	75461542		Tnni1	-1.28	0.0001527		Hcn2	0.6441	0.0144
Atf6	chr1	172797866	172798048		Flt3l	-1.27	1.803e-07		Isl1	0.6408	0.0052
Atf6	chr1	172775498	172776442		Gpr56	-1.26	3.842e-05		Pmp22	0.6349	2.77e-08
Atp10a	chr7	65656022	65656383		Gnaz	-1.24	5.996e-08		Dennd2d	0.6338	0.0029
Atp11a	chr8	12755698	12755928		Parvg	-1.22	8.277e-07		Mdga1	0.6314	0.0489
Atp2a3	chr11	72753845	72754122		Cux2	-1.21	7.519e-07		Syndig1l	0.6294	0.0025
Atp2a3	chr11	72768714	72769425		Slc18a2	-1.21	1.186e-10		Rap1gap2	0.6274	0.0158
Atp2b4	chr1	135712434	135713081		Rab27b	-1.2	0.0013		Zfp454	0.627	0.0297
Atp2b4	chr1	135676546	135676968		Adora1	-1.19	1.636e-09		Six2	0.6247	7.9e-07
Atp2b4	chr1	135674632	135674880		Mvb12b	-1.19	6.256e-23		Slco3a1	0.6162	4.06e-06
Atxn1	chr13	46153662	46154542		Pcdh1	-1.19	1.205e-20		Etv5	0.6104	4.96e-09
Atxn1	chr13	46138397	46138795		Syne2	-1.19	1.063e-05		Flt4	0.6095	8.65e-07
Atxn1	chr13	46125977	46126584		Cgnl1	-1.18	1.469e-07		Tnfrsf13c	0.6053	0.000994
Atxn1	chr13	45944510	45945405		Creg1	-1.18	2.179e-26		Kcng3	0.6004	0.0039
Atxn7l1	chr12	33998838	33999532		Cd55	-1.17	1.022e-05		Jag1	0.5982	4.5e-07
Atxn7l1	chr12	34002731	34003066		Gas7	-1.17	3.144e-12		Pbx3	0.5966	6.15e-09
Atxn7l1	chr12	34019761	34020545		Jun	-1.17	0.0011		Gata6	0.596	4.08e-06
Axin2	chr11	108768160	108768613		Lrrc8c	-1.17	1.428e-24		Lef1	0.5957	1.63e-11
Axin2	chr11	108772209	108772601		Rasal1	-1.17	9.177e-10		Zcchc12	0.5935	0.0025
B3gnt2	chr11	22813715	22814157		Esrrb	-1.16	0.0002758		Slc35d3	0.5931	0.0042
B3gnt2	chr11	22771505	22771958		Fbn1	-1.16	3.067e-16		Cdh11	0.5889	3.27e-12
B3gnt2	chr11	22724117	22724546		Ache	-1.15	0.0002505		Pdlim5	0.5888	1.45e-08
B3gnt2	chr11	22709652	22710157		Syngr1	-1.15	2.113e-06		Bcat1	0.5883	3.82e-12
B9d1	chr11	61350477	61350931		Tspan12	-1.15	3.897e-12		Pcdh18	0.5875	0.000362
B9d1	chr11	61354969	61355387		Atp2b4	-1.14	1.559e-05		Cdh2	0.5842	7.73e-09
Bai1	chr15	74172482	74172723		Exoc6	-1.14	4.878e-14		Cdc42bpg	0.5825	4.57e-06
Bai1	chr15	74344698	74345011		Igf2r	-1.14	3.3e-29		Spop	0.5802	8.88e-06
BC017158	chr7	135500183	135500755		Ctso	-1.13	1.147e-05		Phldb2	0.5782	8.46e-09
BC017158	chr7	135453210	135454248		Fam210b	-1.13	1.607e-09		Shroom1	0.5759	0.000528
Bcat1	chr6	145023824	145024211		Afap1l1	-1.12	3.91e-12		Foxp1	0.5749	0.000136
Bcl11b	chr12	109238756	109239159		Arap3	-1.12	1.459e-35		Dmkn	0.573	0.0358
Bcl2	chr1	108562979	108563235		Gngt2	-1.12	4.531e-13		Tenm4	0.5707	0.0034
Bcl6	chr16	24180710	24180962		Ednrb	-1.11	0.0001688		Il4	0.568	0.0093
Bcl6	chr16	24176150	24176612		Esam	-1.11	3.775e-09		Frmd4b	0.565	1.25e-05
Bcl6	chr16	24151032	24151880		Nrg1	-1.11	8.774e-05		B3gnt2	0.5623	0.0123
Bcl6b	chr11	70043687	70043965		Slc39a8	-1.11	2.043e-13		Samd14	0.5598	0.000109
Bicc1	chr10	70516542	70516930		Speg	-1.11	5.92e-33		Trib1	0.5578	0.000433
Bmp6	chr13	38445329	38446074		Podxl	-1.09	2.49e-06		Mpg	0.5573	1.48e-05
Bmp6	chr13	38496732	38497327		Cacna2d3	-1.08	0.0001376		Mpzl2	0.5563	0.0279
Bmper	chr9	22847489	22847910		Nrgn	-1.08	3.176e-07		Dscam	0.5533	0.003
Bmper	chr9	22867556	22867834		Mpo	-1.07	9.74e-06		Spred2	0.5529	0.000307
Bmper	chr9	22872355	22872751		Rapgef5	-1.07	7.982e-14		Pcdh12	0.552	6.19e-06
Bmper	chr9	22916961	22917665		Trh	-1.07	3.881e-06		Prickle1	0.5496	0.00013
Bmper	chr9	22920786	22921146		Uba7	-1.07	0.0003385		Lrrfip2	0.5484	5.93e-06
Bmper	chr9	22971566	22971820		Efnb2	-1.06	2.777e-18		Slc35g2	0.5479	0.0107
Bmper	chr9	23007805	23008133		Gas6	-1.06	4.116e-09		Gata4	0.5478	1.83e-07
Bmper	chr9	23010211	23010592		Ildr2	-1.06	8.425e-05		Vldlr	0.5466	2.49e-05
Bst2	chr8	74050238	74050519		Kcnd3	-1.06	1.154e-06		Rhbdf2	0.5424	2.94e-05
C1ql1	chr11	102801539	102802146		Thsd4	-1.06	1.84e-05		Ctgf	0.5422	0.0032
C77080	chr4	128908305	128909109		Vegfa	-1.06	1.099e-08		Spdl1	0.5408	4.43e-07
C77080	chr4	128940649	128941255		Nfia	-1.05	6.032e-06		Mks1	0.5406	0.005
C77080	chr4	128911608	128913022		Ppp1r15a	-1.05	5.171e-18		Fgd6	0.5384	0.00025
C77080	chr4	128933581	128934079		0610040F04Rik	-1.04	1.019e-05		Nptx2	0.5373	0.0295
Cacna1c	chr6	118708330	118708920		Bcl6b	-1.04	2.533e-09		5730457N03Rik	0.5364	9.08e-09
Cacna1c	chr6	119146442	119146805		Rnf17	-1.04	0.0001441		Fshr	0.5363	0.0078
Cacna1i	chr15	80136723	80136981		Dagla	-1.03	1.065e-05		Rbfox1	0.5356	0.0171
Cacna1i	chr15	80173230	80173865		Galnt18	-1.03	9.238e-08		Chst2	0.5337	6.2e-09
Cacna1i	chr15	80178679	80179293		Gse1	-1.03	4.286e-25		Slc5a3	0.5314	2.03e-07
Cacna1i	chr15	80194300	80194785		Il4ra	-1.01	0.0003988		Bmper	0.5305	1.58e-07
Cacna1i	chr15	80236141	80236572		Tubb3	-1.01	1.161e-05		Kcnk6	0.5285	0.0052
Cacna1i	chr15	80239723	80240076		Zfp608	-1.01	2.909e-10		Itga5	0.5275	1.59e-09
Cacna2d3	chr14	30533365	30533897		Spns2	-1	5.392e-05		Acvr2a	0.5266	2.54e-06
Cacna2d3	chr14	30388724	30389164		Tfeb	-1	1.113e-06		Setd4	0.5221	8.57e-05
Cadps	chr14	13489808	13490263		Myo15	-0.99	0.0004637		Lgals3	0.5209	0.0272
Cadps	chr14	13431890	13432459		4632428N05Rik	-0.98	1.194e-05		Il17rd	0.5199	2.44e-06
Calcrl	chr2	84265300	84265613		Fbxo36	-0.98	6.193e-07		Etaa1	0.5185	4.33e-07
Camk2d	chr3	126312651	126312968		Gap43	-0.98	2.554e-10		Nrarp	0.5177	0.0023
Camk2d	chr3	126314423	126314986		Hk1	-0.98	6.894e-16		Parp8	0.5173	0.0025
Camk2d	chr3	126319470	126319754		P2ry2	-0.98	4.505e-05		Cdk5rap3	0.5171	6.45e-06
Capn2	chr1	184453731	184454340		Bcl11b	-0.96	1.97e-06		Tead4	0.5138	1.05e-05
Capn2	chr1	184434167	184434724		Alpk3	-0.95	2.056e-06		Agtrap	0.5127	2.8e-06
Capn2	chr1	184427482	184427757		Fermt3	-0.95	2.502e-07		Mboat1	0.512	0.0148
Car2	chr3	14877647	14877874		Rasgef1b	-0.95	2.145e-05		Lphn2	0.5114	1.5e-05
Car2	chr3	14878931	14879272		Ica1	-0.94	7.391e-07		Smad1	0.5112	1.52e-07
Car2	chr3	14890095	14890367		Rbm38	-0.94	1.49e-25		Rasgrp3	0.5102	0.0026
Car4	chr11	84758507	84759235		Rnf165	-0.94	0.0002936		Robo1	0.5074	0.0026
Cbfa2t3	chr8	125248004	125248402		Skap2	-0.94	1.682e-09		Rasl11a	0.5062	0.0072
Cbfa2t3	chr8	125243423	125245366		C1ql1	-0.93	0.0004453		Taf15	0.5057	9.69e-07
Cbfa2t3	chr8	125241864	125242404		Epor	-0.93	7.86e-06		Exoc6b	0.5033	0.000213
Cbfa2t3	chr8	125209015	125209772		Fam78b	-0.93	2.741e-06		Chrm4	0.5008	0.0111
Cbfa2t3	chr8	125224467	125225067		Inpp5d	-0.93	4.542e-05		Tm6sf1	0.498	0.0064
Cbfa2t3	chr8	125222876	125223754		Abtb2	-0.92	8.076e-06		Dock4	0.4968	0.0019
Cbfa2t3	chr8	125219321	125219950		Nav2	-0.92	4.593e-13		Flrt3	0.4958	0.0238
Cbfa2t3	chr8	125218284	125218852		Pdgfb	-0.92	0.0045		B9d1	0.495	0.000234
Cbfa2t3	chr8	125193294	125193621		Tcf15	-0.92	0.0129		Slc44a5	0.4923	0.0158
Cbfa2t3	chr8	125190190	125191061		Tspan18	-0.92	7.072e-21		Pvrl1	0.4916	6.45e-05
Cbfa2t3	chr8	125189008	125189475		Uchl1	-0.92	7.396e-07		Kcns3	0.4907	0.008
Ccdc24	chr4	117544373	117544822		Fam222a	-0.91	0.0013		Bicc1	0.4894	0.002
Ccdc40	chr11	119090221	119090929		Lamc1	-0.91	1.229e-19		Plekha6	0.4892	0.0277
Ccr7	chr11	99004971	99005344		Phf6	-0.91	1.705e-12		Slc4a4	0.4878	4.77e-05
Ccr7	chr11	98987801	98988711		Pitx1	-0.91	0.000276		Lhfp	0.4859	0.000212
Cd109	chr9	78467187	78467489		Ablim1	-0.9	1.37e-17		Zbtb46	0.4837	0.0045
Cd109	chr9	78770194	78770542		Ajap1	-0.9	0.000621		Rabep2	0.4833	0.000335
Cd160	chr3	96627621	96627984		Ano1	-0.9	8.582e-05		Wrap53	0.4828	0.000958
Cd180	chr13	103167004	103167370		Naip5	-0.9	0.0021		Cacna1c	0.4823	0.0052
Cd180	chr13	103455655	103456218		Tet2	-0.9	1.328e-14		Atp10a	0.4822	0.0182
Cd180	chr13	103457939	103458332		E2f2	-0.89	1.7e-05		Top3a	0.4811	0.000174
Cd180	chr13	103652505	103652731		Inha	-0.89	0.0003011		Il1rap	0.4809	0.0234
Cd34	chr1	196623978	196624536		Kcnh2	-0.89	2.638e-06
Cd34	chr1	196665781	196666112		Lama5	-0.89	3.346e-13
Cd34	chr1	196752117	196752573		Zfpm2	-0.89	0.0017
Cd34	chr1	196753991	196754407		Mafb	-0.88	0.0027
Cd55	chr1	132412457	132412801		Mtus1	-0.88	2.989e-09
Cd55	chr1	132405081	132405523		Ror1	-0.88	6.502e-05
Cd55	chr1	132370884	132371097		Slc2a3	-0.87	2.615e-20
Cd55	chr1	132366845	132367134		Smarca2	-0.87	1.256e-12
Cd93	chr2	148375398	148375710		Lrrn2	-0.86	7.958e-05
Cd93	chr2	148353587	148353838		Lyplal1	-0.86	1.949e-08
Cd93	chr2	148323473	148323968		Myo10	-0.86	1.459e-15
Cdc42bpg	chr19	6300369	6300955		Slc30a1	-0.86	2.127e-08
Cdh11	chr8	105427995	105428542		Syt14	-0.86	0.000276
Cdh11	chr8	105120447	105120846		Arhgef28	-0.85	4.142e-05
Cdh2	chr18	16899165	16900115		Dmgdh	-0.85	0.0001237
Cdh2	chr18	16833620	16834072		Flnc	-0.85	1.032e-21
Cdh22	chr2	165067939	165068634		Map6	-0.85	0.000115
Cdh22	chr2	165023047	165023594		Nol4l	-0.85	1.95e-10
Cdh5	chr8	106382896	106383456		Zfp385a	-0.85	2.816e-13
Cdh5	chr8	106397430	106397736		Gramd4	-0.84	1.114e-11
Cdh5	chr8	106530408	106530798		Klhl3	-0.84	0.0002158
Cdh5	chr8	106619562	106619884		Lyst	-0.84	4.402e-06
Cdh5	chr8	106622609	106622881		Nr3c2	-0.84	0.0094
Cdh5	chr8	106623148	106624030		Atxn1	-0.83	0.0059
Cdh5	chr8	106625345	106625740		Ccdc24	-0.83	5.133e-07
Cdh5	chr8	106634833	106635154		Dyrk3	-0.83	5.877e-09
Cdk5rap3	chr11	96778854	96779111		Cnnm2	-0.82	0.0002601
Celf4	chr18	27027245	27027683		Flt1	-0.82	2.353e-12
Celf4	chr18	25915994	25916461		Kalrn	-0.82	1.145e-10
Celsr1	chr15	85836066	85836463		Sft2d2	-0.82	1.767e-10
Cep350	chr1	157822132	157822402		Tet3	-0.82	6.826e-13
Cep70	chr9	99142894	99143774		Tspan9	-0.82	1.647e-12
Cer1	chr4	82559143	82559651		Akap5	-0.81	0.0026
Cer1	chr4	82531994	82532350		Cd180	-0.81	8.013e-09
Cgnl1	chr9	71598920	71599209		Cped1	-0.8	0.0023
Cgnl1	chr9	71597522	71598572		Enpp4	-0.8	0.0087
Cgnl1	chr9	71593318	71593709		Gdpd5	-0.8	0.0002929
Cgnl1	chr9	71582606	71583111		Alox5ap	-0.79	0.0317
Cgnl1	chr9	71537609	71537993		Epb4.1	-0.79	4.973e-17
Chd9	chr8	93166197	93166772		Hsd11b2	-0.79	0.0142
Chd9	chr8	93346121	93346879		Mast4	-0.79	1.295e-09
Chd9	chr8	93353744	93354386		Nhsl1	-0.79	2.125e-06
Chd9	chr8	93385499	93386416		Pced1b	-0.79	6.376e-11
Chd9	chr8	93400101	93401646		Pfkfb2	-0.79	1.493e-14
Chd9	chr8	93422495	93422889		Slc46a3	-0.79	2.768e-06
Chrm4	chr2	91716235	91716496		Vwa7	-0.79	9.636e-05
Chrm4	chr2	91719033	91719273		Apcdd1	-0.78	1.459e-08
Chst11	chr10	82417886	82418195		Celsr1	-0.78	4.46e-09
Chst11	chr10	82482268	82482599		Foxo1	-0.78	1.07e-05
Chst11	chr10	82523096	82523496		Gpr39	-0.78	4.173e-05
Chst11	chr10	82543000	82543362		Inf2	-0.78	9.837e-10
Chst2	chr9	95217277	95217627		Myo6	-0.78	7.311e-08
Chst2	chr9	95179986	95180756		Nfib	-0.78	0.0014
Chst2	chr9	95020542	95020824		Plekha7	-0.78	2.941e-09
Cited4	chr4	120342172	120342423		Stox2	-0.78	1.494e-09
Cldn4	chr5	135426865	135427702		Kit	-0.77	7.11e-12
Cldn4	chr5	135420284	135420494		Zdhhc14	-0.77	0.0076
Cldn5	chr16	18712752	18713058		Cmas	-0.76	8.517e-11
Cldn5	chr16	18724833	18725107		Fbxo2	-0.76	0.0019
Cldn5	chr16	18774075	18774369		Fhod3	-0.76	2.182e-08
Clic6	chr16	92489703	92489966		Klhl42	-0.76	1.75e-05
Clic6	chr16	92492612	92493118		Asic1	-0.75	2.054e-06
Clic6	chr16	92493919	92494552		Pnrc2	-0.75	3.17e-07
Clip4	chr17	72262576	72263057		Slc6a9	-0.75	2.76e-09
Cmas	chr6	142705592	142706439		St3gal5	-0.74	9.372e-08
Cmas	chr6	142725478	142726042		Wscd2	-0.74	0.0117
Cmklr1	chr5	114058064	114058360		Lrrc8d	-0.73	4.166e-10
Cmklr1	chr5	114034304	114034538		Pld5	-0.73	0.0055
Cnnm2	chr19	46809773	46810204		Acvrl1	-0.72	0.0002086
Cnnm2	chr19	46923885	46924285		Grm6	-0.72	0.0001358
Cnr1	chr4	33825037	33825403		Hspa12b	-0.72	0.0003119
Cnr1	chr4	33910899	33911288		Lingo1	-0.72	0.0004802
Cnr1	chr4	33912962	33913334		Mef2c	-0.72	0.0144
Cnrip1	chr11	16951443	16952029		Vim	-0.72	3.583e-06
Cnrip1	chr11	16952679	16952988		Csrp1	-0.71	6.881e-07
Cntnap1	chr11	101050955	101051774		Efcab2	-0.71	0.0003031
Col13a1	chr10	61399489	61399725		Frem2	-0.71	2.827e-05
Col13a1	chr10	61397913	61398475		Nsmaf	-0.7	3.489e-12
Col13a1	chr10	61392107	61392401		Tmem131	-0.7	2.646e-11
Col13a1	chr10	61391328	61392095		Zfp521	-0.7	2.781e-07
Col13a1	chr10	61368926	61369461		Amph	-0.69	0.0124
Col18a1	chr10	76656957	76657344		Fam212a	-0.69	0.0002013
Col18a1	chr10	76645624	76646063		Prkag2	-0.69	7.035e-07
Col18a1	chr10	76621958	76622758		Rac2	-0.69	0.043
Cped1	chr6	21931121	21931629		Srxn1	-0.69	1.673e-10
Crb2	chr2	37635738	37636414		Tmcc2	-0.69	1.25e-09
Crb2	chr2	37636976	37637305		Lpar1	-0.68	0.0012
Crb2	chr2	37637437	37637856		Pard6b	-0.68	0.0276
Creg1	chr1	167693804	167694570		Pcgf5	-0.68	1.465e-07
Csf2ra	chr19	61290965	61291414		Rev1	-0.68	7.449e-12
Csf2ra	chr19	61283092	61284046		Arl4c	-0.67	4.688e-05
Csgalnact1	chr8	71130348	71131071		Gyg	-0.67	8.961e-09
Csrp1	chr1	137556013	137556453		Nadk2	-0.67	1.54e-10
Csrp1	chr1	137563772	137564308		Usp40	-0.67	1.111e-09
Csrp1	chr1	137571978	137572453		Zfpm1	-0.67	1.352e-08
Csrp1	chr1	137583354	137583651		Ddah2	-0.66	2.292e-11
Csrp1	chr1	137610931	137611329		Desi2	-0.66	2.455e-10
Ctgf	chr10	24355048	24355495		Ednra	-0.66	0.0015
Ctif	chr18	75849785	75850199		Fam214b	-0.66	2.612e-07
Ctif	chr18	75829556	75830196		Llgl2	-0.66	2.937e-08
Ctla2a	chr13	61037838	61038414		Nt5c3	-0.66	1.456e-09
Ctse	chr1	133534508	133535155		Tbc1d8	-0.66	1.515e-05
Ctse	chr1	133559722	133560402		Zbtb16	-0.66	0.0178
Ctso	chr3	81752632	81753769		9230102O04Rik	-0.65	0.0283
Cux2	chr5	122416924	122417310		Cd109	-0.65	0.0066
Cux2	chr5	122398308	122399051		Gulp1	-0.65	0.0003819
Cxcr4	chr1	130586704	130587162		Hipk2	-0.65	1.831e-09
Cxcr4	chr1	130572197	130572420		Hs6st1	-0.65	1.632e-06
Cxcr4	chr1	130491486	130491980		Rbm43	-0.65	0.0001631
Cxcr4	chr1	130443550	130443951		Zdhhc21	-0.65	1.421e-08
Cxcr4	chr1	130428973	130429655		Zeb2	-0.65	2.908e-14
Cyp26a1	chr19	37772729	37773041		Ahi1	-0.64	4.922e-06
Cyp26a1	chr19	37776455	37777252		Bst2	-0.64	0.0001771
Cyp26a1	chr19	37778059	37778299		Csf2ra	-0.64	0.0032
Cyp26a1	chr19	37789200	37789556		Dst	-0.64	0.0002234
Cyp26a1	chr19	37790366	37791023		Fth1	-0.64	1.066e-09
Cyp26a1	chr19	37793475	37794274		Klf13	-0.64	5.276e-12
Cyp26a1	chr19	37814278	37814985		Mid1ip1	-0.64	1.202e-05
Cyp26a1	chr19	37932698	37933713		Mn1	-0.64	4.928e-06
Cyp26a1	chr19	37934746	37935129		Notch2	-0.64	3.194e-09
Cyp4f15	chr17	32821569	32821872		Snx10	-0.64	7.452e-07
Dact1	chr12	72503151	72503443		Trim8	-0.64	1.852e-05
Dact2	chr17	14310343	14311171		Atp11a	-0.63	5.809e-11
Dact2	chr17	14302570	14302998		BC017158	-0.63	1.96e-07
Dagla	chr19	10420663	10420916		Gsta4	-0.63	3.86e-05
Dclk1	chr3	55020727	55021067		Hyi	-0.63	0.0262
Dclk1	chr3	55330571	55330951		Neu3	-0.63	0.0084
Dclk1	chr3	55347935	55348663		Stat1	-0.63	1.517e-06
Ddah1	chr3	145392519	145393381		Synj2	-0.63	0.0003156
Ddah1	chr3	145419415	145419743		Dgkd	-0.62	1.482e-06
Ddah1	chr3	145420582	145421220		Lrrfip1	-0.62	2.989e-10
Ddah1	chr3	145461655	145462165		R3hdm1	-0.62	7.508e-12
Ddah1	chr3	145476731	145477045		Slc16a13	-0.62	0.0004079
Ddah1	chr3	145479724	145480009		Adamts17	-0.61	0.0018
Ddah1	chr3	145481599	145482040		Arrdc3	-0.61	5.822e-06
Ddah2	chr17	35195829	35196577		Clip4	-0.61	0.0212
Dennd2d	chr3	106295497	106296033		Pofut1	-0.61	2.594e-09
Derl2	chr11	70833350	70833664		Ptp4a3	-0.61	6.448e-06
Desi2	chr1	180158943	180159453		Shroom3	-0.61	4.524e-06
Dgat2	chr7	106331058	106331637		Tbc1d14	-0.61	5.424e-13
Dgkd	chr1	89796282	89796494		Vav3	-0.61	0.0008143
Dgkg	chr16	22607982	22608563		Capn2	-0.6	3.522e-12
Dhrs7	chr12	73723900	73724482		Chd9	-0.6	0.0005582
Dis3l2	chr1	88596962	88597291		Fzd5	-0.6	0.0009261
Dlc1	chr8	37819459	37819744		Rabgap1l	-0.6	1.721e-05
Dlc1	chr8	37808867	37809532		Rnf157	-0.6	5.016e-05
Dlc1	chr8	37672221	37672703		Tspan5	-0.6	2.72e-09
Dlc1	chr8	37652287	37652587		Dlg1	-0.59	2.562e-12
Dlc1	chr8	37971148	37971874		Enc1	-0.59	1.205e-11
Dlc1	chr8	37942924	37943373		Fbxo21	-0.59	8.689e-10
Dlg1	chr16	31549856	31550468		Ipp	-0.59	2.083e-05
Dlg1	chr16	31598201	31599143		Irf2	-0.59	3.91e-05
Dlg1	chr16	31609524	31610116		Mcoln3	-0.59	0.0077
Dlk1	chr12	110675205	110676438		Plekhb2	-0.59	0.0031
Dlk1	chr12	110688946	110689163		Radil	-0.59	0.0023
Dmgdh	chr13	94446612	94447181		Sema3f	-0.59	1.525e-08
Dmkn	chr7	31546973	31547313		Stmn1	-0.59	1.58e-07
Dmrta1	chr4	89176687	89177080		Syt7	-0.59	6.435e-06
Dmrta1	chr4	89318502	89318914		Agfg1	-0.58	2.119e-08
Dmrta1	chr4	89420220	89420538		Amigo2	-0.58	0.002
Dnaja4	chr9	54530666	54531011		Dpysl3	-0.58	0.0094
Dock4	chr12	41228698	41229045		Sox18	-0.58	0.0014
Dock8	chr19	25143076	25143331		Zfhx3	-0.58	2.141e-05
Dock8	chr19	25169608	25170298		Bcl2	-0.57	0.000451
Dock9	chr14	122101726	122102069		Cadps	-0.57	0.005
Dock9	chr14	122179446	122179707		Dis3l2	-0.57	4.502e-06
Dock9	chr14	122178856	122179366		H2-T23	-0.57	0.0214
Dock9	chr14	122169869	122170236		Plagl2	-0.57	7.519e-07
Dppa4	chr16	47937903	47938323		Plekhm3	-0.57	0.001
Dppa4	chr16	48252762	48253659		Plvap	-0.57	0.0003074
Dpysl3	chr18	43642374	43642698		Taok3	-0.57	0.0002289
Dpysl3	chr18	43564011	43564498		Tjp1	-0.57	9.838e-11
Dscam	chr16	97245698	97246765		Fads3	-0.56	0.0187
Dscam	chr16	97228210	97229042		Herc1	-0.56	1.245e-07
Dst	chr1	34049693	34050117		Lbr	-0.56	1.135e-10
Dst	chr1	33993242	33993743		Parp1	-0.56	2.287e-08
Dst	chr1	34097937	34098252		Rab11fip1	-0.56	7.326e-06
Dst	chr1	34273312	34273753		Zfp651	-0.56	0.0019
Dst	chr1	34293114	34293407		Atxn7l1	-0.55	5.633e-05
Dtx1	chr5	121136499	121137501		Mbp	-0.55	0.0016
Dtx1	chr5	121135723	121136266		Ppp1r13b	-0.55	0.0005916
Dusp6	chr10	98733082	98733544		S1pr1	-0.55	0.0313
Dyrk3	chr1	133022622	133023329		Whrn	-0.55	1.752e-05
Dysf	chr6	83969943	83970642		Aplnr	-0.54	0.0009303
Dysf	chr6	84018081	84018520		Igsf21	-0.54	0.0154
E2f2	chr4	135718137	135718493		Inpp4a	-0.54	3.703e-05
E2f2	chr4	135733570	135734231		Klf10	-0.54	0.0042
Edn1	chr13	42314183	42314691		Ogfrl1	-0.54	2.011e-05
Ednra	chr8	80406453	80407005		Rasa3	-0.54	8.288e-05
Ednra	chr8	80394690	80395112		Rbms3	-0.54	0.0413
Ednra	chr8	80394181	80394527		Sept1	-0.54	0.0393
Ednra	chr8	80266742	80267043		Smad6	-0.54	0.0024
Ednrb	chr14	104233857	104234225		Tagln2	-0.54	2.834e-06
Ednrb	chr14	104203430	104204044		Tmem106c	-0.54	0.0086
Efcab2	chr1	180339010	180339674		Zbtb18	-0.54	5.831e-05
Efnb2	chr8	8623513	8624054		Agrn	-0.53	3.108e-05
Efnb2	chr8	8604789	8605289		Arhgap29	-0.53	0.0351
Efnb2	chr8	8602643	8603399		Cep350	-0.53	7.551e-05
Efnb2	chr8	8583233	8584313		Crb2	-0.53	0.0083
Efnb2	chr8	8519113	8519458		Malat1	-0.53	0.0002412
Efnb2	chr8	8516409	8516927		Map3k9	-0.53	0.0227
Efnb2	chr8	8498786	8499171		Mtss1	-0.53	3.308e-07
Efnb2	chr8	8490746	8491363		Phyh	-0.53	0.0006343
Efnb2	chr8	8488374	8489624		Rreb1	-0.53	0.0001126
Efnb2	chr8	8482017	8482593		St3gal2	-0.53	4.024e-06
Efnb2	chr8	8381677	8382096		Stom	-0.53	0.0336
Efnb2	chr8	8115929	8116564		Zfp704	-0.53	1.591e-08
Efnb2	chr8	8109819	8110364		Adarb1	-0.52	0.0014
Egfl7	chr2	26426980	26427866		Arhgdib	-0.52	0.0115
Egfl7	chr2	26430940	26431967		Atf6	-0.52	5.119e-06
Egfl7	chr2	26433731	26434603		Ctif	-0.52	7.469e-05
Egfl7	chr2	26438892	26439634		Elmo1	-0.52	0.0002849
Egfr	chr11	16713336	16713812		Enpp2	-0.52	0.0316
Egfr	chr11	16744179	16744651		Gpc1	-0.52	1.122e-09
Elmo1	chr13	20230346	20230705		Kat2b	-0.52	0.0141
Elmo1	chr13	20239701	20240040		Pam	-0.52	1.416e-06
Elmo1	chr13	20241681	20242483		Paqr7	-0.52	0.0297
Elmo1	chr13	20255310	20256003		Ralb	-0.52	3.151e-08
Elmo1	chr13	20265970	20266596		Rgs7bp	-0.52	0.0455
Elmo1	chr13	20275174	20275853		Smad7	-0.52	8.568e-05
Elmo1	chr13	20724324	20724643		Srgap3	-0.52	0.0221
Elmo1	chr13	20349392	20349875		Camk2d	-0.51	0.0003044
Emx2	chr19	59536147	59536845		Dock9	-0.51	1.596e-05
Emx2	chr19	59541500	59541964		Lhfpl2	-0.51	0.0395
Enc1	chr13	98008616	98009109		Myo18a	-0.51	7.169e-08
Enc1	chr13	98090203	98090639		Sbk1	-0.51	8.37e-05
Enc1	chr13	98091154	98091756		Spon1	-0.51	0.0035
Enpp2	chr15	54732288	54732571		Tmem86a	-0.51	0.0302
Enpp4	chr17	44270912	44271801		Ttc39a	-0.51	0.0007184
Epas1	chr17	87111231	87111564		Ankrd44	-0.5	0.0197
Epas1	chr17	87130696	87130919		Dock8	-0.5	0.000304
Epas1	chr17	87201604	87201886		Kif1b	-0.5	1.536e-08
Epb4.1	chr4	131632681	131633770		Lmo2	-0.5	1.675e-08
Epb4.1	chr4	131596222	131596584		Mfge8	-0.5	2.317e-07
Epha1	chr6	42326005	42326394		Nell2	-0.5	0.0023
Epor	chr9	21767546	21768264		Rab21	-0.5	5.923e-06
Epor	chr9	21766745	21767394		Sdccag8	-0.5	0.0002411
Erg	chr16	95680642	95681375		Sh3kbp1	-0.5	1.253e-05
Erg	chr16	95662820	95663469		Slc39a10	-0.5	1.389e-07
Erg	chr16	95660550	95661874		Snx9	-0.5	1.368e-06
Esam	chr9	37337632	37338186		Cep70	-0.49	0.0048
Esrp1	chr4	11331095	11331640		Jak1	-0.49	2.025e-08
Esrrb	chr12	87735902	87736682		Nuak1	-0.49	0.000357
Esrrb	chr12	87739648	87740129		Pcnx	-0.49	1.373e-05
Esrrb	chr12	87743782	87745202		Usp2	-0.49	0.0288
Esrrb	chr12	87688704	87689164		Utp14b	-0.49	6.105e-05
Esrrb	chr12	87780030	87780507		Xpr1	-0.49	6.949e-05
Esrrb	chr12	87729663	87730277		Adam22	-0.48	0.0067
Esrrb	chr12	87815514	87816099		Dgat2	-0.48	0.0008258
Esrrb	chr12	87854311	87854886		Thumpd2	-0.48	0.0042
Esrrb	chr12	87857555	87857838
Esyt3	chr9	99242046	99242433
Etaa1	chr11	17969763	17970159
Etl4	chr2	20039004	20039321
Etl4	chr2	20410105	20411187
Etl4	chr2	20417838	20418217
Etl4	chr2	20484381	20485146
Etl4	chr2	20645681	20645922
Ets1	chr9	32426283	32426693
Ets1	chr9	32434002	32434449
Ets1	chr9	32437071	32437326
Ets1	chr9	32479316	32480673
Ets1	chr9	32481493	32481993
Ets1	chr9	32596220	32596784
Ets1	chr9	32908726	32909370
Ets2	chr16	95996642	95997371
Etv2	chr7	31424096	31424652
Etv2	chr7	31421378	31421723
Etv4	chr11	101639253	101639623
Etv5	chr16	22411988	22412277
Etv5	chr16	22410019	22410499
Exoc3l4	chr12	112659473	112659749
Exoc3l4	chr12	112667236	112667577
Exoc6	chr19	37568272	37569081
Exoc6	chr19	37591777	37592256
Exoc6	chr19	37595857	37596321
Exoc6	chr19	37636027	37636846
Exoc6b	chr6	84832972	84833618
F10	chr8	13037411	13037926
F2r	chr13	96427019	96427803
F2r	chr13	96409450	96409711
F2r	chr13	96407767	96408034
F2r	chr13	96404368	96405048
F2r	chr13	96387716	96388734
F2rl1	chr13	96305351	96305996
F2rl1	chr13	96304199	96304522
F2rl1	chr13	96294623	96295412
F3	chr3	121418779	121419092
Fads3	chr19	10135218	10135561
Fam110c	chr12	31758403	31760078
Fam110c	chr12	31771975	31772552
Fam198b	chr3	79711108	79711631
Fam198b	chr3	79787826	79788419
Fam198b	chr3	79788572	79788800
Fam198b	chr3	79856755	79857232
Fam198b	chr3	80053834	80054310
Fam210b	chr2	172173512	172174404
Fam210b	chr2	172176742	172177037
Fam212a	chr9	107885673	107886247
Fam212a	chr9	107884881	107885616
Fam214b	chr4	43050669	43051190
Fam222a	chr5	115040795	115041956
Fam46a	chr9	85233948	85234321
Fam65b	chr13	24607317	24607641
Fam65b	chr13	24721723	24722884
Fam65b	chr13	24724566	24724914
Fam65b	chr13	24727455	24728296
Fam65c	chr2	167859451	167859809
Fam78b	chr1	168984247	168984542
Fbn1	chr2	125342265	125342695
Fbn1	chr2	125341082	125341857
Fbxo2	chr4	147578092	147578626
Fbxo21	chr5	118402008	118402369
Fbxo36	chr1	84848406	84848944
Fermt3	chr19	7092483	7092957
Fgd6	chr10	93535686	93535941
Fgf10	chr13	119425159	119425446
Fgf10	chr13	119445895	119446149
Fgf10	chr13	119547689	119548207
Fgf10	chr13	119597908	119598335
Fgf10	chr13	119620430	119621115
Fgf10	chr13	119622516	119623343
Fhod3	chr18	25020048	25020413
Fhod3	chr18	25023299	25023785
Fli1	chr9	32414737	32415454
Fli1	chr9	32412580	32413249
Fli1	chr9	32389161	32390178
Fli1	chr9	32367049	32367450
Fli1	chr9	32363620	32364273
Fli1	chr9	32362888	32363206
Fli1	chr9	32348958	32349486
Fli1	chr9	32332908	32333760
Fli1	chr9	32327136	32327759
Fli1	chr9	32318342	32318889
Fli1	chr9	32313711	32314372
Flnc	chr6	29381466	29381944
Flnc	chr6	29384970	29385763
Flrt3	chr2	141199110	141199523
Flrt3	chr2	140839613	140839990
Flt1	chr5	148572876	148573156
Flt1	chr5	148564541	148565224
Flt1	chr5	148532965	148533441
Flt1	chr5	148469453	148469903
Flt1	chr5	148423009	148423183
Flt3l	chr7	52397294	52397635
Flt3l	chr7	52392512	52393312
Flt4	chr11	49427017	49427451
Fosl2	chr5	32413042	32413476
Foxc1	chr13	31812046	31812364
Foxc1	chr13	32000252	32000728
Foxc1	chr13	32044766	32045059
Foxc1	chr13	32120751	32121198
Foxo1	chr3	52003172	52003960
Foxo1	chr3	52100224	52100665
Foxo1	chr3	52103377	52103807
Foxo1	chr3	52112892	52113169
Foxo1	chr3	52203950	52204202
Foxp1	chr6	99000201	99000461
Foxp1	chr6	98980310	98980588
Foxp1	chr6	98792966	98793323
Frem2	chr3	53533970	53534883
Frmd4b	chr6	97535951	97536394
Frmd4b	chr6	97468478	97468844
Frmd4b	chr6	97407302	97407637
Frmd5	chr2	121649367	121650006
Frmpd1	chr4	45173688	45174145
Frmpd1	chr4	45178207	45178675
Frmpd1	chr4	45225395	45226333
Frzb	chr2	80288452	80288804
Fshr	chr17	89572872	89573264
Fth1	chr19	10015297	10015908
Fth1	chr19	10057687	10058137
Fth1	chr19	10061712	10062265
Fzd5	chr1	64780078	64780360
Gab2	chr7	104332469	104332904
Gad1os	chr2	70406152	70406605
Gad1os	chr2	70404066	70404721
Gad2	chr2	22483567	22484069
Gadd45g	chr13	51929042	51929341
Gadd45g	chr13	51929963	51930257
Gadd45g	chr13	51930350	51930644
Gadd45g	chr13	51936978	51937846
Gadd45g	chr13	51937992	51938547
Gadd45g	chr13	51941146	51941593
Gadd45g	chr13	51943864	51944627
Gadd45g	chr13	51947266	51947705
Gadd45g	chr13	51948280	51949298
Gadd45g	chr13	52012031	52012535
Gadd45g	chr13	52015791	52016315
Gadd45g	chr13	52045769	52046132
Galnt12	chr4	47124775	47125227
Galnt18	chr7	118944361	118944788
Galnt18	chr7	118906403	118906702
Galnt18	chr7	118870371	118870929
Galnt18	chr7	118749886	118750622
Galnt18	chr7	118731780	118732255
Galnt18	chr7	118720014	118720487
Galnt3	chr2	66012136	66012390
Gap43	chr16	42474744	42475170
Gap43	chr16	42456702	42457130
Gas6	chr8	13490787	13491140
Gas6	chr8	13490007	13490697
Gas7	chr11	67265766	67266438
Gas7	chr11	67266780	67267093
Gas7	chr11	67275455	67276404
Gas7	chr11	67375174	67375581
Gas7	chr11	67375906	67376331
Gas7	chr11	67372228	67372960
Gata1	chrX	7548381	7548805
Gata1	chrX	7545344	7545778
Gata1	chrX	7543217	7543589
Gata2	chr6	88139503	88140010
Gata2	chr6	88140222	88141135
Gata2	chr6	88141707	88142323
Gata2	chr6	88153034	88153345
Gata2	chr6	88153409	88153894
Gata4	chr14	63884101	63884366
Gata4	chr14	63849854	63850351
Gata6	chr18	11006439	11006791
Gata6	chr18	11009330	11009649
Gata6	chr18	11040129	11040498
Gdf1	chr8	72851549	72851772
Gdpd5	chr7	106532478	106533214
Gdpd5	chr7	106562182	106562477
Gfi1	chr5	108201141	108201517
Gfi1	chr5	108188029	108188570
Gfi1	chr5	108165242	108165579
Gfi1b	chr2	28472524	28472771
Gfod1	chr13	43348721	43349413
Gfra3	chr18	34849692	34850135
Gja4	chr4	126982852	126983551
Gja4	chr4	126964225	126964591
Gjb5	chr4	127064393	127064668
Glp1r	chr17	31015615	31016080
Glp1r	chr17	31019201	31019532
Gm14204	chr2	158432417	158432981
Gm14204	chr2	158410478	158411311
Gm15413	chr7	103778938	103779352
Gm15413	chr7	103758903	103759202
Gm15413	chr7	103748963	103749682
Gm7457	chr6	142771824	142772407
Gm7457	chr6	142779714	142780740
Gnaz	chr10	74450276	74451227
Gngt2	chr11	95695300	95697075
Gngt2	chr11	95703269	95703627
Gpc1	chr1	94670856	94671684
Gpc1	chr1	94687881	94688255
Gpr39	chr1	127559452	127560123
Gpr39	chr1	127608455	127608786
Gpr56	chr8	97488676	97489258
Gpr56	chr8	97508962	97509716
Gprc5c	chr11	114699559	114699916
Gramd1b	chr9	40336314	40336804
Gramd1b	chr9	40248708	40249115
Gramd1b	chr9	40246315	40246650
Gramd4	chr15	85886710	85887369
Gramd4	chr15	85943576	85944241
Gramd4	chr15	85946761	85947157
Grap2	chr15	80451904	80453047
Grap2	chr15	80453582	80454266
Grap2	chr15	80407911	80408284
Grap2	chr15	80413144	80413962
Grap2	chr15	80420358	80421050
Grap2	chr15	80424167	80424717
Grb10	chr11	12106948	12107310
Grb10	chr11	12105222	12106099
Grem2	chr1	176905779	176906179
Grem2	chr1	176901277	176901671
Grem2	chr1	176850160	176850751
Gria2	chr3	80624012	80624359
Gria2	chr3	80606346	80607136
Gria2	chr3	80535854	80536298
Grm6	chr11	50662891	50663178
Grm6	chr11	50665806	50666552
Grrp1	chr4	133807545	133808305
Gsc	chr12	105730168	105730839
Gse1	chr8	122887651	122888405
Gse1	chr8	122893640	122894468
Gse1	chr8	122895406	122896359
Gse1	chr8	122898153	122898814
Gse1	chr8	122945424	122946157
Gse1	chr8	122979341	122979578
Gse1	chr8	122980528	122980785
Gse1	chr8	122985886	122986678
Gse1	chr8	122988403	122988818
Gse1	chr8	122998088	122998853
Gse1	chr8	122999197	123000170
Gse1	chr8	123003630	123003929
Gse1	chr8	123010310	123011561
Gse1	chr8	123011634	123012467
Gse1	chr8	123016426	123016997
Gse1	chr8	123017243	123017800
Gse1	chr8	123021839	123022627
Gsta4	chr9	78045892	78046491
Gucy1a3	chr3	81933110	81933579
Gulp1	chr1	44467054	44467461
Gulp1	chr1	44641652	44642211
Gulp1	chr1	44685710	44686144
Gyg	chr3	20045472	20046065
Gypc	chr18	32724224	32724535
Gypc	chr18	32711283	32711947
Gypc	chr18	32701625	32702724
Gypc	chr18	32698693	32699407
Gypc	chr18	32697778	32698463
H2-T23	chr17	36167014	36167378
Hapln1	chr13	89537887	89538254
Hapln1	chr13	89538486	89538882
Hapln1	chr13	89540756	89541265
Hapln1	chr13	89623914	89624315
Hapln1	chr13	89632660	89633404
Hapln1	chr13	89636130	89636593
Has3	chr8	109326676	109326900
Hcn2	chr10	79175297	79175553
Hcn4	chr9	58694732	58696015
Hcn4	chr9	58704919	58705321
Herc1	chr9	66123062	66123485
Herc1	chr9	66124478	66125287
Herc1	chr9	66133736	66134062
Herc1	chr9	66142678	66143229
Herc1	chr9	66159328	66159859
Hexim2	chr11	102997388	102997734
Hey2	chr10	30788384	30789133
Hey2	chr10	30561778	30562032
Hey2	chr10	30546032	30546291
Hipk2	chr6	38785186	38785521
Hipk2	chr6	38760112	38760361
Hipk2	chr6	38745117	38745670
Hipk2	chr6	38728879	38729219
Hipk2	chr6	38724590	38725167
Hk1	chr10	61790241	61790675
Hpse	chr5	101139089	101139397
Hs3st3a1	chr11	64142349	64143177
Hs3st3b1	chr11	63740407	63740847
Hs6st1	chr1	35964668	35965357
Hs6st1	chr1	36147872	36148571
Hsd11b2	chr8	108045030	108045632
Hsd11b2	chr8	108057376	108057895
Hspa12b	chr2	130961492	130961916
Hyi	chr4	118033043	118033366
Ica1	chr6	8719867	8720229
Icam2	chr11	106279081	106279608
Icam2	chr11	106244754	106245101
Icam2	chr11	106243626	106244249
Igf1	chr10	87221874	87222359
Igf1	chr10	87222987	87223553
Igf1	chr10	87321122	87321623
Igf1	chr10	87321699	87322041
Igf2r	chr17	12983302	12983947
Igsf11	chr16	38912563	38913279
Igsf11	chr16	38965850	38966107
Igsf11	chr16	38970745	38970954
Igsf11	chr16	39053881	39054189
Igsf11	chr16	39057133	39057647
Igsf11	chr16	39283378	39284153
Igsf11	chr16	39512863	39513264
Igsf21	chr4	139962241	139962502
Igsf21	chr4	139744420	139745264
Igsf21	chr4	139742534	139743235
Igsf21	chr4	139737327	139738197
Igtp	chr11	58013007	58013430
Ikzf1	chr11	11509278	11509589
Ikzf1	chr11	11611635	11612185
Ikzf1	chr11	11626654	11627350
Ikzf1	chr11	11629051	11629635
Ikzf1	chr11	11633218	11633509
Ikzf1	chr11	11635070	11635591
Ikzf2	chr1	69606197	69606666
Ikzf2	chr1	69562398	69563116
Ikzf2	chr1	69560008	69560809
Ikzf2	chr1	69554073	69554496
Ikzf2	chr1	69542579	69543125
Ikzf2	chr1	69540049	69540531
Il17ra	chr6	120420521	120421008
Il17rd	chr14	27858044	27858653
Il17rd	chr14	27869909	27870299
Il17rd	chr14	27879547	27880150
Il17rd	chr14	27882608	27882954
Il17rd	chr14	27885195	27885604
Il1rap	chr16	26581794	26582127
Il1rl1	chr1	40471748	40472114
Il1rl1	chr1	40485847	40486502
Il1rl1	chr1	40496134	40496474
Il4	chr11	53432939	53433284
Il4	chr11	53419101	53419585
Il4ra	chr7	132666546	132666960
Ildr2	chr1	168186383	168186676
Inf2	chr12	113802163	113802572
Inf2	chr12	113826506	113827033
Inf2	chr12	113837366	113837705
Inha	chr1	75503505	75503756
Inpp4a	chr1	37359698	37359997
Inpp5d	chr1	89520518	89521082
Inpp5d	chr1	89528136	89528467
Inpp5d	chr1	89557204	89557725
Ipp	chr4	116163634	116164225
Iqgap2	chr13	96734892	96735548
Irf2	chr8	47850175	47850982
Irf2	chr8	47897278	47897720
Irf2	chr8	47898382	47899134
Irgm2	chr11	58028227	58028746
Irs2	chr8	11098138	11098756
Irs2	chr8	11091555	11093077
Irs2	chr8	11083482	11084579
Irs2	chr8	11065266	11065758
Irs2	chr8	11047782	11048311
Irx3	chr8	94396535	94396945
Irx3	chr8	94389328	94389655
Irx3	chr8	94361009	94361483
Irx3	chr8	94289220	94289854
Irx3	chr8	94239735	94240088
Irx3	chr8	94236083	94237013
Irx3	chr8	94232677	94232965
Isl1	chr13	116991862	116992175
Itga2b	chr11	102330890	102331746
Itga5	chr15	103212983	103213824
Itgb3	chr11	104480114	104480450
Itgb3	chr11	104483428	104483677
Itgb3	chr11	104487341	104487727
Itgb3	chr11	104489347	104489621
Itgb3	chr11	104522417	104522804
Itih5	chr2	10088331	10088777
Itm2a	chrX	104598492	104599098
Jag1	chr2	137339904	137340194
Jag1	chr2	137245513	137245839
Jag1	chr2	136922688	136923079
Jak1	chr4	100864678	100865563
Jakmip1	chr5	37428230	37428572
Jph2	chr2	163182221	163182684
Jun	chr4	94942878	94943346
Jun	chr4	94862785	94863157
Jun	chr4	94823469	94824243
Jun	chr4	94750579	94751009
Jun	chr4	94742330	94742856
Kalrn	chr16	34535147	34535664
Kalrn	chr16	34528044	34528549
Kalrn	chr16	34425662	34426619
Kalrn	chr16	34390246	34390692
Kalrn	chr16	34254830	34255135
Kat2b	chr17	53726850	53727294
Kat2b	chr17	53712494	53712939
Kcnab3	chr11	69141209	69141561
Kcnc1	chr7	53701166	53701544
Kcnc1	chr7	53704680	53705006
Kcnc1	chr7	53757976	53758366
Kcnc2	chr10	111895373	111895803
Kcnd3	chr3	105205666	105206051
Kcnd3	chr3	105239398	105239906
Kcnd3	chr3	105341810	105342047
Kcne1	chr16	92358333	92358606
Kcne1	chr16	92341400	92341844
Kcne3	chr7	107327040	107328225
Kcnf1	chr12	17156971	17157374
Kcng3	chr17	84058235	84058737
Kcnh2	chr5	23849057	23849778
Kcnj5	chr9	32127858	32128079
Kcnj5	chr9	32121425	32122072
Kcnj5	chr9	32120519	32120852
Kcnj5	chr9	32102609	32103107
Kcnj5	chr9	32100102	32100691
Kcnj5	chr9	32095770	32096201
Kcnk6	chr7	30015511	30016069
Kcnmb1	chr11	33808487	33808867
Kcnmb1	chr11	33810933	33811654
Kcns3	chr12	11133085	11133720
Kif1a	chr1	94942751	94943526
Kif1b	chr4	148713466	148715089
Kif1b	chr4	148710173	148710911
Kit	chr5	75828944	75829310
Kit	chr5	75868395	75869365
Kit	chr5	75960860	75961164
Kit	chr5	76157808	76158292
Klf10	chr15	38293909	38294444
Klf10	chr15	38265889	38266170
Klf10	chr15	38258201	38258781
Klf10	chr15	38231891	38232456
Klf10	chr15	38231469	38231832
Klf13	chr7	71169203	71169598
Klf13	chr7	71156436	71156798
Klf13	chr7	71141366	71141937
Klf5	chr14	99678264	99678675
Klf5	chr14	99730589	99731273
Klhl3	chr13	58216373	58216909
Klhl3	chr13	58168318	58169003
Klhl42	chr6	147053514	147053767
Krt19	chr11	100008898	100009250
Lama5	chr2	179961997	179962682
Lamc1	chr1	155168013	155168265
Lamc1	chr1	155156664	155156939
Lamc1	chr1	155120721	155121141
Laptm5	chr4	130446021	130446781
Laptm5	chr4	130447675	130448150
Laptm5	chr4	130465220	130465985
Laptm5	chr4	130466285	130466959
Lax1	chr1	135591509	135591866
Lbr	chr1	183790811	183791242
Lbr	chr1	183772404	183772851
Lbr	chr1	183770028	183770324
Lef1	chr3	130842705	130842996
Lgals3	chr14	47984768	47985274
Lgals3	chr14	47986600	47986980
Lgals3	chr14	47987092	47987521
Lgalsl	chr11	20816431	20817077
Lgalsl	chr11	20815006	20815484
Lgalsl	chr11	20769933	20770304
Lgr5	chr10	115024999	115025325
Lgr5	chr10	115023031	115024204
Lhfp	chr3	52833707	52833950
Lhfp	chr3	52836352	52836809
Lhfpl2	chr13	94846861	94847330
Lhfpl2	chr13	94900949	94901419
Lhx1os	chr11	84347974	84348344
Lhx1os	chr11	84382473	84383289
Lhx1os	chr11	84415851	84416408
Lhx1os	chr11	84417484	84417757
Lhx1os	chr11	84417817	84418784
Lhx1os	chr11	84426500	84426873
Lingo1	chr9	56474696	56475034
Lingo1	chr9	56457352	56457696
Llgl2	chr11	115692781	115693358
Llgl2	chr11	115700296	115700572
Llgl2	chr11	115703324	115704066
Lmo2	chr2	103733822	103734514
Lmo2	chr2	103736343	103736773
Lmo2	chr2	103770876	103771217
Lonrf2	chr1	38823613	38824404
Lpar1	chr4	58560639	58561070
Lphn2	chr3	148534551	148535299
Lphn2	chr3	148530699	148530911
Lphn2	chr3	148507058	148507506
Lphn2	chr3	148469844	148470400
Lphn2	chr3	148453666	148454008
Lrig3	chr10	125398694	125399183
Lrmp	chr6	145073061	145073624
Lrrc2	chr9	110851376	110852042
Lrrc8b	chr5	105862676	105863038
Lrrc8b	chr5	105864251	105864869
Lrrc8c	chr5	105929334	105929762
Lrrc8c	chr5	105952493	105952835
Lrrc8c	chr5	105994828	105995315
Lrrc8d	chr5	106114008	106114218
Lrrfip1	chr1	92893783	92894191
Lrrfip1	chr1	92897541	92898138
Lrrfip1	chr1	92905857	92906179
Lrrfip1	chr1	92915715	92916783
Lrrfip1	chr1	92983038	92983254
Lrrfip2	chr9	111019514	111020035
Lrrn2	chr1	134790553	134791117
Lsamp	chr16	41481909	41482378
Lsamp	chr16	41685695	41686174
Lsamp	chr16	41687494	41687830
Lyl1	chr8	87223664	87224412
Lyl1	chr8	87224893	87225894
Lyl1	chr8	87248601	87248900
Lyl1	chr8	87254463	87255233
Lyplal1	chr1	188231615	188232104
Lyplal1	chr1	188223569	188223966
Lyst	chr13	13624723	13625118
Lyst	chr13	13630426	13631453
Lyst	chr13	13661166	13661622
Lyst	chr13	13668766	13669017
Mafb	chr2	160175430	160175728
Malat1	chr19	5806370	5806648
Malat1	chr19	5798685	5798976
Mall	chr2	127548174	127548641
Map3k9	chr12	82908920	82909319
Map3k9	chr12	82907521	82908097
Map6	chr7	106448928	106449618
Mast4	chr13	104202807	104203236
Mast4	chr13	104186103	104186505
Mast4	chr13	104169568	104169995
Mast4	chr13	104155263	104155486
Mast4	chr13	104153781	104154137
Mast4	chr13	104153419	104153667
Mast4	chr13	104036279	104036842
Mast4	chr13	104013105	104014028
Mast4	chr13	104010526	104011195
Mast4	chr13	104007569	104007900
Mast4	chr13	104002170	104002508
Mast4	chr13	103996633	103997145
Mboat1	chr13	30175587	30176396
Mbp	chr18	82703790	82704204
Mbp	chr18	82704551	82704907
Mbp	chr18	82641611	82641902
Mbp	chr18	82658226	82659357
Mbp	chr18	82660119	82660566
Mbp	chr18	82661803	82662518
Mcoln3	chr3	145790088	145790749
Mcoln3	chr3	145793809	145794304
Mdga1	chr17	29996561	29997260
Mdga1	chr17	29960781	29961045
Mecom	chr3	30252638	30253717
Mef2c	chr13	83662223	83662500
Mef2c	chr13	83711147	83711453
Mef2c	chr13	83731114	83731358
Meg3	chr12	110738638	110739219
Meg3	chr12	110739334	110739687
Meis2	chr2	115836261	115836576
Mesp1	chr7	86943415	86944231
Mfap2	chr4	140563940	140564259
Mfge8	chr7	86335569	86336082
Mid1ip1	chrX	10568414	10568884
Mid1ip1	chrX	10569686	10570303
Mixl1	chr1	182639510	182639863
Mknk1	chr4	115521601	115522397
Mknk1	chr4	115522548	115522911
Mknk1	chr4	115528780	115529400
Mks1	chr11	87675109	87675610
Mmp9	chr2	164767989	164768703
Mn1	chr5	111865321	111865664
Mn1	chr5	111898242	111898733
Morc4	chrX	136410277	136410820
Mpg	chr11	32124615	32125220
Mpo	chr11	87606771	87607250
Mpo	chr11	87610934	87611275
Mpzl2	chr9	44849386	44849669
Mrc1	chr2	14156949	14157323
Mrc2	chr11	105227262	105227831
Mtss1	chr15	58985975	58986782
Mtss1	chr15	58921095	58921668
Mtss1	chr15	58844339	58844750
Mtus1	chr8	42235755	42236319
Mtus1	chr8	42126718	42127357
Mvb12b	chr2	33741798	33742725
Mvb12b	chr2	33728389	33729085
Myb	chr10	20916366	20916925
Myb	chr10	20906731	20907098
Mybph	chr1	136102201	136102538
Mybph	chr1	136102712	136103007
Mycn	chr12	13000735	13001666
Mycn	chr12	13000014	13000406
Mycn	chr12	12993524	12994366
Mycn	chr12	12892775	12893054
Mycn	chr12	12847345	12847658
Mycn	chr12	12772384	12772882
Myct1	chr10	4754846	4755187
Myct1	chr10	4754235	4754505
Myl7	chr11	5792471	5793277
Myo10	chr15	25485597	25485985
Myo10	chr15	25501756	25502084
Myo10	chr15	25502309	25502643
Myo10	chr15	25502935	25503385
Myo10	chr15	25538415	25539540
Myo10	chr15	25580129	25580521
Myo10	chr15	25603120	25603682
Myo15	chr11	60299755	60300312
Myo18a	chr11	77605252	77605747
Myo18a	chr11	77598890	77599338
Myo6	chr9	80108800	80109077
Myzap	chr9	71524674	71525746
Myzap	chr9	71508353	71508696
Myzap	chr9	71502454	71503017
Myzap	chr9	71454066	71454995
Myzap	chr9	71452733	71453787
Nadk2	chr15	9004348	9004821
Naip2	chr13	100971581	100972280
Naip5	chr13	101016796	101017357
Nanog	chr6	122631865	122632165
Nav2	chr7	56359717	56360206
Nav2	chr7	56408162	56408557
Nav2	chr7	56433535	56434014
Nav2	chr7	56437082	56437508
Nav2	chr7	56469617	56470267
Nav2	chr7	56539117	56539371
Nav2	chr7	56565167	56565647
Nav2	chr7	56326295	56327018
Nell2	chr15	95210689	95211348
Nes	chr3	87778282	87778588
Neu3	chr7	106973156	106974474
Nfe2	chr15	103088684	103089270
Nfe2	chr15	103081947	103082464
Nfia	chr4	97496982	97497336
Nfib	chr4	82269724	82270116
Nfib	chr4	82268156	82268450
Nfib	chr4	82040258	82040637
Nhsl1	chr10	18174008	18174298
Nol4l	chr2	153386836	153387666
Nol4l	chr2	153301254	153302106
Nol4l	chr2	153384146	153384502
Nol4l	chr2	153262008	153262717
Nol4l	chr2	153252676	153253016
Nol4l	chr2	153321312	153321959
Nol4l	chr2	153319576	153320936
Nos3	chr5	23871331	23871839
Notch2	chr3	97776216	97776618
Notch2	chr3	97850239	97850725
Nova2	chr7	19535713	19536561
Npl	chr1	155394743	155395081
Npl	chr1	155389658	155390513
Nptx2	chr5	145413124	145413615
Nr3c2	chr8	79592018	79592299
Nr3c2	chr8	79656645	79657026
Nrarp	chr2	25025781	25026390
Nrarp	chr2	25032141	25032419
Nrg1	chr8	32830579	32830805
Nrgn	chr9	37379784	37380564
Nrgn	chr9	37361770	37362218
Nrip3	chr7	116933761	116934268
Nrip3	chr7	116931382	116931785
Nrip3	chr7	116930239	116930695
Nsmaf	chr4	6379566	6380216
Nsmaf	chr4	6372357	6372992
Nt5c3	chr6	56854943	56855282
Nt5c3	chr6	56871245	56871797
Nt5c3	chr6	56870664	56871106
Nt5c3	chr6	56869755	56869952
Nt5c3	chr6	56867673	56868215
Nt5c3	chr6	56863426	56863898
Nt5c3	chr6	56829403	56829774
Nt5c3	chr6	56820072	56820432
Ntn1	chr11	68204144	68204982
Nuak1	chr10	83907147	83907504
Nuak1	chr10	83850893	83851841
Nuak1	chr10	83849728	83850822
Nuak1	chr10	83845961	83846597
Nuak1	chr10	83723321	83723824
Ogfrl1	chr1	23390136	23390596
Oit3	chr10	58905941	58906476
Oit3	chr10	58904374	58904983
Oit3	chr10	58893464	58893978
Otx2	chr14	49275027	49275540
Otx2	chr14	49270963	49271242
P2rx1	chr11	72812239	72812548
P2ry2	chr7	108202922	108203250
P2ry2	chr7	108190150	108191073
P2ry2	chr7	108139537	108139858
Pam	chr1	99993014	99993645
Pappa	chr4	64899492	64900080
Pappa	chr4	64940586	64941463
Paqr7	chr4	134050627	134051178
Pard3b	chr1	61688463	61688838
Pard3b	chr1	62051059	62051272
Pard3b	chr1	62101814	62102215
Pard6b	chr2	167875687	167876421
Pard6b	chr2	167881494	167882168
Parp1	chr1	182466833	182467231
Parp1	chr1	182491352	182491730
Parp8	chr13	117809559	117809787
Parvg	chr15	84145130	84145493
Pbx3	chr2	34087136	34087355
Pcdh1	chr18	38333852	38334611
Pcdh1	chr18	38324737	38325171
Pcdh1	chr18	38323450	38323844
Pcdh12	chr18	38443130	38443901
Pcdh18	chr3	49677525	49677939
Pcdh7	chr5	58173156	58173572
Pced1b	chr15	97075715	97076247
Pcgf5	chr19	36347908	36348572
Pcgf5	chr19	36365100	36365755
Pcgf5	chr19	36394228	36395551
Pcgf5	chr19	36411071	36411417
Pcgf5	chr19	36439099	36439647
Pcgf5	chr19	36470096	36470464
Pcgf5	chr19	36482890	36483130
Pcgf5	chr19	36526662	36527068
Pcnx	chr12	83006734	83007219
Pcp4	chr16	96733606	96733919
Pcp4	chr16	96755139	96755837
Pcp4	chr16	96963011	96963413
Pcp4	chr16	96989685	96989970
Pcp4	chr16	97008222	97008616
Pcyt1b	chrX	90919853	90920604
Pcyt1b	chrX	90909513	90909807
Pde4dip	chr3	97693911	97694903
Pde4dip	chr3	97571876	97572336
Pde4dip	chr3	97537926	97538505
Pde7b	chr10	20400886	20401132
Pde7b	chr10	20309840	20310173
Pdgfb	chr15	79854664	79855423
Pdk4	chr6	5392709	5392992
Pdlim2	chr14	70579213	70579639
Pdlim5	chr3	142104158	142104622
Pdlim5	chr3	142076488	142076921
Pecam1	chr11	106576382	106576766
Peli1	chr11	21030810	21031273
Pfkfb2	chr1	132624745	132625048
Phf6	chrX	50238590	50239082
Phlda1	chr10	110952535	110952851
Phldb2	chr16	45842491	45842789
Phldb2	chr16	45837930	45838295
Phyh	chr2	4829051	4829528
Phyh	chr2	4838767	4839045
Pik3c2b	chr1	134957344	134957552
Pik3c2b	chr1	134969710	134970606
Pik3c2b	chr1	134974373	134974922
Pik3c2b	chr1	134976616	134976842
Pitx1	chr13	55947996	55948645
Pkhd1l1	chr15	44289504	44289942
Pkhd1l1	chr15	44294236	44294607
Plagl2	chr2	153066510	153066831
Pld5	chr1	178128582	178128930
Pld5	chr1	178067741	178068451
Plekha6	chr1	135119160	135119570
Plekha6	chr1	135125725	135125967
Plekha6	chr1	135141131	135141815
Plekha6	chr1	135149878	135150409
Plekha7	chr7	123388027	123388665
Plekhb2	chr1	34923663	34923926
Plekhm3	chr1	65032694	65032977
Plekhm3	chr1	64992745	64993050
Plet1	chr9	50172080	50172476
Plet1	chr9	50279634	50279966
Plet1	chr9	50303991	50304532
Plvap	chr8	74035588	74035985
Plxnc1	chr10	94538609	94539376
Plxnc1	chr10	94386203	94386467
Plxnc1	chr10	94375266	94375512
Pmaip1	chr18	66586781	66587648
Pmepa1	chr2	173159334	173159895
Pmp22	chr11	62933284	62933710
Pmp22	chr11	63226190	63226576
Pnrc2	chr4	135432445	135432893
Podxl	chr6	31600778	31601208
Podxl	chr6	31592294	31592954
Podxl	chr6	31586710	31587410
Podxl	chr6	31562943	31563336
Podxl	chr6	31548366	31548630
Podxl	chr6	31542140	31543196
Podxl	chr6	31540677	31541237
Podxl	chr6	31537519	31538037
Pofut1	chr2	153086048	153086424
Pou3f1	chr4	124303240	124303649
Pou3f1	chr4	124322102	124322844
Pou3f1	chr4	124323650	124324328
Ppp1r13b	chr12	113146210	113147037
Ppp1r13b	chr12	113134847	113135837
Ppp1r15a	chr7	52779762	52780853
Ppp1r17	chr6	55967296	55967992
Ppp1r17	chr6	55970053	55970403
Prdm1	chr10	44356584	44356943
Prdm1	chr10	44275149	44275496
Prdm1	chr10	44183773	44184410
Prdm1	chr10	44163043	44163627
Prickle1	chr15	93581329	93581819
Prickle1	chr15	93574377	93575279
Prickle1	chr15	93470585	93470927
Prickle1	chr15	93369801	93370481
Prickle1	chr15	93355498	93356181
Prickle1	chr15	93342290	93342549
Prkag2	chr5	24485058	24485819
Prkag2	chr5	24474641	24475548
Prkag2	chr5	24473757	24474264
Prkag2	chr5	24433456	24434012
Prkag2	chr5	24547764	24548090
Prkag2	chr5	24543489	24543820
Prkag2	chr5	24536132	24536622
Prkar2b	chr12	32812782	32813077
Prkar2b	chr12	32808479	32808850
Prkar2b	chr12	32807824	32808399
Prkar2b	chr12	32795837	32796160
Prkar2b	chr12	32789406	32789669
Prkca	chr11	108125135	108125550
Prkca	chr11	108107461	108107906
Prkca	chr11	108096324	108097035
Prokr1	chr6	87540994	87541318
Prokr1	chr6	87539855	87540416
Prokr1	chr6	87533083	87533671
Prox1	chr1	192356807	192357446
Prox1	chr1	192324610	192324988
Prox1	chr1	192320108	192320393
Prox1	chr1	192207137	192207600
Prox1	chr1	192158031	192158273
Prox1	chr1	192032069	192032567
Prox1	chr1	191998218	191998922
Prox1	chr1	191992727	191993272
Prss12	chr3	123134697	123135279
Ptch2	chr4	116743291	116743742
Pth1r	chr9	110655427	110655767
Ptp4a3	chr15	73573456	73574701
Ptp4a3	chr15	73578438	73578813
Ptp4a3	chr15	73562343	73563559
Ptprb	chr10	115725121	115725642
Ptprb	chr10	115729058	115729394
Ptprb	chr10	115791491	115792177
Ptpre	chr7	142727624	142728095
Ptrf	chr11	100827014	100827495
Pvrl1	chr9	43356516	43356736
Pvrl1	chr9	43388846	43389437
Pvrl1	chr9	43441749	43442097
Pvrl1	chr9	43482345	43482753
Pvrl1	chr9	43506280	43506639
Pvrl1	chr9	43581346	43581680
Pvrl1	chr9	43660201	43660777
Pvrl1	chr9	43665819	43666680
Pxdc1	chr13	34694143	34695015
R3hdm1	chr1	130024813	130025537
Rab11fip1	chr8	28285990	28286685
Rab11fip1	chr8	28270470	28271138
Rab21	chr10	114752572	114753265
Rab27b	chr18	70214749	70215119
Rabep2	chr7	133571610	133572350
Rabgap1l	chr1	162724272	162724708
Rac2	chr15	78410710	78411082
Rac2	chr15	78401677	78402764
Rac2	chr15	78395333	78395858
Radil	chr5	143052783	143053301
Radil	chr5	143023084	143023303
Ralb	chr1	121369202	121369578
Rap1gap2	chr11	74360439	74360947
Rapgef5	chr12	118688572	118689030
Rapgef5	chr12	118689485	118689743
Rapgef5	chr12	118696633	118697440
Rapgef5	chr12	118718146	118718584
Rapgef5	chr12	118742658	118743907
Rapgef5	chr12	118756839	118757365
Rapgef5	chr12	118771310	118772089
Rapgef5	chr12	118870584	118870922
Rasa3	chr8	13624882	13625234
Rasal1	chr5	121098580	121098937
Rasd1	chr11	59780871	59781412
Rasd2	chr8	77710450	77710872
Rasd2	chr8	77718379	77718821
Rasgef1b	chr5	99722585	99723016
Rasgef1b	chr5	99720444	99720829
Rasgef1b	chr5	99694109	99694548
Rasgrp1	chr2	117211851	117212293
Rasgrp1	chr2	117186674	117186954
Rasgrp3	chr17	75864576	75864997
Rasl11a	chr5	147678841	147679383
Rbfox1	chr16	6889329	6889855
Rbfox1	chr16	6992317	6992712
Rbfox1	chr16	6993258	6993702
Rbfox1	chr16	6997260	6997664
Rbfox1	chr16	6997957	6998488
Rbfox1	chr16	7419712	7420284
Rbfox1	chr16	7628400	7629068
Rbfox3	chr11	118735823	118736045
Rbm24	chr13	46441634	46441920
Rbm24	chr13	46442246	46442533
Rbm24	chr13	46539158	46539756
Rbm38	chr2	172860295	172861662
Rbm38	chr2	172861999	172862504
Rbm38	chr2	172863618	172864105
Rbm38	chr2	172885934	172886586
Rbm43	chr2	51789205	51789721
Rbms3	chr9	117282382	117282579
Rbms3	chr9	116940012	116940363
Rbms3	chr9	116722496	116723013
Reln	chr5	21854172	21854910
Rev1	chr1	38354721	38355130
Rev1	chr1	38348305	38349155
Rfx2	chr17	56966016	56966585
Rgs7bp	chr13	105838680	105839143
Rhbdf2	chr11	116477097	116477373
Rnf152	chr1	107156819	107157284
Rnf157	chr11	116238496	116238827
Rnf165	chr18	77799906	77800262
Rnf17	chr14	57012592	57013046
Robo1	chr16	72663158	72663616
Robo1	chr16	72904578	72905061
Robo1	chr16	73447583	73447932
Ror1	chr4	99896151	99896598
Ror1	chr4	99905065	99905519
Rpp25	chr9	57353308	57354036
Rreb1	chr13	37702490	37703111
Rreb1	chr13	37735980	37736321
Rreb1	chr13	37741487	37741880
Rreb1	chr13	37796041	37796631
Rreb1	chr13	37804847	37805400
Rreb1	chr13	37810247	37810812
Rreb1	chr13	37822772	37823192
Rreb1	chr13	37851917	37852338
Rreb1	chr13	37964866	37965514
Rreb1	chr13	37970744	37971209
Rreb1	chr13	38004969	38005369
Rtdr1	chr10	74470248	74470565
Rtdr1	chr10	74468532	74468780
Rtdr1	chr10	74466779	74467294
Rtn4rl1	chr11	75082709	75083096
Rtn4rl1	chr11	75083712	75084291
Runx1	chr16	93006963	93007267
Runx1	chr16	92997012	92997481
Runx1	chr16	92996343	92996896
Runx1	chr16	92904162	92904638
Runx1	chr16	92883944	92884602
Runx1	chr16	92753372	92753730
Runx1	chr16	92857081	92857428
Runx1	chr16	92715668	92716602
Runx1	chr16	92822308	92822954
Runx1	chr16	92685744	92686503
Runx1	chr16	92801771	92802326
Runx1t1	chr4	13678135	13679122
S1pr1	chr3	115438468	115438847
S1pr1	chr3	115407445	115407845
S1pr1	chr3	115385653	115386044
S1pr1	chr3	115344229	115344740
Sall1	chr8	91910929	91911504
Sall1	chr8	91867158	91867982
Sall1	chr8	91866471	91866776
Sall1	chr8	91795690	91796446
Sall1	chr8	91674877	91675205
Samd14	chr11	94873345	94874032
Sbk1	chr7	133405335	133405744
Scube2	chr7	117018951	117019581
Scube2	chr7	117014718	117015103
Scube2	chr7	116995809	116997039
Sdc3	chr4	130389944	130390413
Sdccag8	chr1	178752096	178752457
Sdccag8	chr1	178753136	178753462
Sema3f	chr9	107630731	107631606
Sema3f	chr9	107625622	107625911
Sept1	chr7	134369084	134369514
Serpinb6b	chr13	33060489	33060807
Setd4	chr16	93540024	93540486
Sft2d2	chr1	167109569	167109830
Sgce	chr6	4689927	4690241
Sh3kbp1	chrX	156077979	156078354
Shank2	chr7	151288234	151288648
Shank2	chr7	151306560	151306819
Shisa9	chr16	12012909	12013584
Shisa9	chr16	12020291	12020851
Shisa9	chr16	12035760	12036140
Shisa9	chr16	12073164	12073457
Shisa9	chr16	12317754	12318113
Shroom1	chr11	53264041	53264584
Shroom1	chr11	53275217	53275703
Shroom3	chr5	93317666	93318431
Shroom3	chr5	93325723	93326198
Shroom3	chr5	93353856	93354429
Six2	chr17	86273508	86273914
Six2	chr17	86166828	86167177
Six2	chr17	86059429	86059715
Skap1	chr11	96329424	96330330
Skap1	chr11	96370420	96371457
Skap1	chr11	96373598	96373901
Skap2	chr6	51974734	51975181
Skap2	chr6	51830852	51831537
Skap2	chr6	51826974	51827577
Slc16a13	chr11	70035141	70036088
Slc18a2	chr19	59336086	59336509
Slc1a3	chr15	8661982	8662445
Slc1a3	chr15	8611801	8612409
Slc1a3	chr15	8608258	8608644
Slc2a3	chr6	122712933	122713427
Slc30a1	chr1	193698953	193699180
Slc30a1	chr1	193706441	193706679
Slc30a1	chr1	193706790	193707268
Slc30a1	chr1	193720694	193721414
Slc30a10	chr1	187278173	187278751
Slc30a2	chr4	133898137	133898737
Slc30a3	chr5	31385325	31386134
Slc35d3	chr10	19538483	19538904
Slc35d3	chr10	19535118	19535626
Slc35g2	chr9	100489489	100489735
Slc35g2	chr9	100483227	100483832
Slc39a10	chr1	47076193	47076616
Slc39a10	chr1	47026511	47026927
Slc39a10	chr1	46942224	46942568
Slc39a10	chr1	46933496	46933796
Slc39a8	chr3	135489048	135489364
Slc39a8	chr3	135490985	135491415
Slc44a5	chr3	153703050	153703637
Slc44a5	chr3	153721171	153721696
Slc46a3	chr5	148706951	148707538
Slc46a3	chr5	148704586	148705176
Slc46a3	chr5	148700101	148700487
Slc4a4	chr5	89410617	89411076
Slc4a7	chr14	15560601	15561233
Slc5a3	chr16	91995835	91996326
Slc6a1	chr6	114187004	114187451
Slc6a1	chr6	114240215	114240489
Slc6a1	chr6	114279561	114279884
Slc6a1	chr6	114281061	114281427
Slc6a1	chr6	114282788	114283064
Slc6a9	chr4	117502608	117503442
Slc7a7	chr14	55030878	55031344
Slco3a1	chr7	82073331	82073937
Slco3a1	chr7	81853743	81854135
Slco3a1	chr7	81695363	81695827
Slco3a1	chr7	81511213	81511630
Slco3a1	chr7	81489967	81490234
Slit3	chr11	34837842	34838302
Slit3	chr11	35082504	35082840
Slit3	chr11	35139782	35140410
Smad1	chr8	82014714	82014941
Smad1	chr8	81906720	81907225
Smad1	chr8	81904312	81904738
Smad1	chr8	81899155	81900263
Smad1	chr8	81898310	81899095
Smad1	chr8	81885133	81885497
Smad1	chr8	81874039	81874561
Smad6	chr9	63864888	63865103
Smad6	chr9	63808736	63809150
Smad6	chr9	63766970	63767448
Smad6	chr9	63742946	63743353
Smad7	chr18	75494145	75494391
Smarca2	chr19	26687463	26687867
Smarca2	chr19	26688192	26688549
Smoc1	chr12	82175757	82176479
Smtnl2	chr11	72230119	72230750
Smtnl2	chr11	72228450	72229347
Smtnl2	chr11	72221040	72221493
Smtnl2	chr11	72220376	72220751
Snca	chr6	60777922	60778612
Snord104	chr11	106364691	106365064
Snrpn	chr7	67637307	67637521
Snx10	chr6	51455637	51455943
Snx10	chr6	51457445	51457779
Snx10	chr6	51530156	51530604
Snx10	chr6	51580190	51580792
Snx10	chr6	51583070	51584278
Snx10	chr6	51710327	51710730
Snx10	chr6	51717818	51718400
Snx9	chr17	5839599	5839857
Sort1	chr3	108100678	108100934
Sowahb	chr5	93460000	93460312
Sowahb	chr5	93430352	93430666
Sowahb	chr5	93426624	93427335
Sox17	chr1	4486146	4487732
Sox17	chr1	4463279	4463594
Sox18	chr2	181397417	181398474
Sox6	chr7	123085264	123085690
Sox6	chr7	122759138	122759667
Sox6	chr7	122693997	122694321
Sox6	chr7	122650794	122651460
Sox6	chr7	122552485	122552761
Sox6	chr7	122551993	122552344
Sox6	chr7	122551080	122551315
Sox7	chr14	64527025	64528299
Sox7	chr14	64532752	64533063
Sox7	chr14	64541187	64541563
Sox7	chr14	64561163	64561925
Sox7	chr14	64576530	64577196
Sox7	chr14	64581682	64581993
Sp5	chr2	70099843	70100815
Spdl1	chr11	34729522	34730248
Speg	chr1	75386520	75387004
Spns2	chr11	72295433	72296123
Spns2	chr11	72288985	72289296
Spns2	chr11	72298026	72298592
Spns2	chr11	72280574	72280864
Spns2	chr11	72274935	72275485
Spns2	chr11	72271542	72272297
Spon1	chr7	120795217	120795686
Spon1	chr7	120961667	120962063
Spon1	chr7	120966584	120967591
Spop	chr11	95274029	95274296
Spred2	chr11	19826200	19826706
Spred2	chr11	19839132	19839506
Spry4	chr18	38829404	38830560
Spry4	chr18	38828098	38828860
Spry4	chr18	38737055	38737552
Spry4	chr18	38733356	38733730
Spry4	chr18	38671733	38672018
Spsb1	chr4	149290785	149291226
Sptb	chr12	77825700	77826125
Sptb	chr12	77810933	77811496
Sptb	chr12	77774729	77775167
Sptb	chr12	77771667	77772164
Srgap3	chr6	112846336	112846792
Srgap3	chr6	112819131	112819490
Srgap3	chr6	112800844	112801428
Srgap3	chr6	112787064	112787684
Srxn1	chr2	151931187	151931504
St3gal2	chr8	113445350	113445853
St3gal2	chr8	113452530	113453446
St3gal2	chr8	113455482	113455805
St3gal5	chr6	72025842	72026478
St3gal5	chr6	72051963	72052441
St8sia1	chr6	142856745	142857684
St8sia2	chr7	81328458	81328802
Stat1	chr1	52206819	52207203
Stat1	chr1	52207477	52208048
Stat5a	chr11	100747433	100748101
Stat5a	chr11	100752541	100753317
Stat5b	chr11	100710742	100711208
Stmn1	chr4	134020684	134021112
Stmn1	chr4	134023314	134023829
Stom	chr2	35199294	35199787
Stom	chr2	35191839	35192279
Stox2	chr8	48357081	48357615
Syndig1l	chr12	86050639	86051300
Syndig1l	chr12	86012643	86013303
Syne2	chr12	76937698	76938342
Syne2	chr12	76955887	76956455
Syngr1	chr15	79926069	79926367
Synj2	chr17	5893040	5893420
Synj2	chr17	5905259	5906197
Synj2	chr17	5959918	5960246
Synj2	chr17	5966467	5967162
Syt14	chr1	194874602	194875335
Syt14	chr1	194820411	194820762
Syt7	chr19	10494996	10495548
T	chr17	8622352	8622693
T	chr17	8649765	8650039
Taf15	chr11	83286354	83286738
Tagln2	chr1	174438134	174438629
Tal1	chr4	114720499	114721273
Tal1	chr4	114722226	114722727
Tal1	chr4	114724970	114725692
Tal1	chr4	114728833	114730557
Taok3	chr5	117583501	117583735
Taok3	chr5	117585542	117585830
Taok3	chr5	117585911	117586340
Tarsl2	chr7	72784669	72785285
Tarsl2	chr7	72785614	72785865
Tbc1d14	chr5	36940112	36941023
Tbc1d14	chr5	36937517	36937938
Tbc1d14	chr5	36877204	36877440
Tbc1d14	chr5	36871617	36872097
Tbc1d14	chr5	36865810	36866567
Tbc1d8	chr1	39513564	39513833
Tbc1d8	chr1	39510562	39511402
Tbc1d8	chr1	39495486	39495886
Tbc1d8	chr1	39486799	39487326
Tbc1d9	chr8	85700473	85701000
Tbc1d9	chr8	85702360	85702697
Tbc1d9	chr8	85738951	85739334
Tbx4	chr11	85701990	85702503
Tbx4	chr11	85724945	85725231
Tcf15	chr2	151980999	151981556
Tdrp	chr8	13986830	13987160
Tdrp	chr8	13964445	13964776
Tead4	chr6	128248497	128248962
Tead4	chr6	128215242	128215652
Tek	chr4	94404563	94405019
Tek	chr4	94405721	94406340
Tek	chr4	94408410	94408857
Tek	chr4	94412815	94413518
Tenm2	chr11	37226357	37226758
Tenm2	chr11	37064192	37064599
Tenm2	chr11	36704665	36704886
Tenm2	chr11	36298948	36299191
Tenm4	chr7	103074970	103075461
Tenm4	chr7	103130319	103130797
Tet2	chr3	133286175	133286848
Tet2	chr3	133263460	133264123
Tet3	chr6	83371672	83372211
Tfeb	chr17	47880274	47880705
Tgm2	chr2	157967016	157968219
Thsd4	chr9	60128275	60128669
Thsd4	chr9	60127269	60128114
Thsd4	chr9	60124270	60124713
Thsd4	chr9	60036419	60036820
Thsd4	chr9	60015597	60016049
Thumpd2	chr17	81584918	81585343
Tjp1	chr7	72567402	72567845
Tjp1	chr7	72564857	72565294
Tjp1	chr7	72562104	72562586
Tk1	chr11	117691455	117692063
Tk1	chr11	117690076	117691078
Tll1	chr8	66827900	66828262
Tll1	chr8	66816185	66816660
Tll1	chr8	66814366	66814645
Tm6sf1	chr7	88999518	88999927
Tmcc2	chr1	134270761	134271365
Tmcc2	chr1	134264151	134264900
Tmem106c	chr15	97795952	97796455
Tmem131	chr1	37111492	37112053
Tmem131	chr1	37070242	37070762
Tmem131	chr1	36976520	36977828
Tmem131	chr1	36927363	36927734
Tmem17	chr11	22484529	22485154
Tmem17	chr11	22510210	22510853
Tmem38b	chr4	53831142	53831670
Tmem38b	chr4	53907609	53908100
Tmem38b	chr4	54386401	54387066
Tmem86a	chr7	54314776	54315090
Tnfaip2	chr12	112671075	112671411
Tnfaip2	chr12	112672834	112673698
Tnfaip2	chr12	112699651	112700147
Tnfrsf13c	chr15	82055024	82055409
Tnni1	chr1	137691194	137691770
Tnni1	chr1	137696784	137697486
Tnni3	chr7	4477658	4478211
Top3a	chr11	60588423	60588786
Trh	chr6	92191304	92191592
Trib1	chr15	59469433	59469928
Trib1	chr15	59509174	59509464
Trib2	chr12	16145943	16146515
Trim8	chr19	46529062	46530094
Trim8	chr19	46565105	46565636
Trim8	chr19	46578124	46578713
Trim8	chr19	46597686	46598017
Tspan12	chr6	21837923	21838585
Tspan18	chr2	93193508	93194450
Tspan18	chr2	93143348	93144364
Tspan18	chr2	93117753	93118114
Tspan33	chr6	29647623	29647875
Tspan33	chr6	29650957	29651851
Tspan5	chr3	138552234	138552468
Tspan5	chr3	138556252	138556920
Tspan5	chr3	138561502	138562016
Tspan8	chr10	115159486	115160200
Tspan8	chr10	115223533	115224101
Tspan9	chr6	128052410	128053441
Tspan9	chr6	127992722	127992972
Ttc39a	chr4	109083503	109084083
Ttc39a	chr4	109117956	109118446
Ttyh2	chr11	114553026	114553595
Tubb3	chr8	125932922	125933733
Tubb3	chr8	125933909	125934345
Uba7	chr9	107874015	107874854
Uba7	chr9	107877146	107877544
Uba7	chr9	107877665	107878179
Ubash3b	chr9	40981840	40982211
Ubash3b	chr9	40958070	40958440
Ube2l6	chr2	84635620	84635932
Ube2l6	chr2	84638737	84639062
Uchl1	chr5	67067250	67067491
Unc5c	chr3	141130682	141131158
Unc5c	chr3	141135984	141136410
Upp1	chr11	9013178	9013714
Upp1	chr11	9015446	9015825
Upp1	chr11	9017802	9018086
Usp2	chr9	43872896	43873131
Usp40	chr1	89857459	89858593
Usp40	chr1	89856475	89857040
Utp14b	chr1	78723334	78723931
Vav3	chr3	109054678	109054954
Vav3	chr3	109089500	109089978
Vav3	chr3	109111418	109111794
Vav3	chr3	109155010	109155601
Vav3	chr3	109181390	109181979
Vegfa	chr17	46200227	46200691
Vegfa	chr17	46177461	46177921
Vim	chr2	13495121	13495719
Vldlr	chr19	27224012	27224518
Vwa7	chr17	35158780	35159484
Whrn	chr4	63135484	63136040
Whrn	chr4	63130933	63131208
Wnk4	chr11	101121108	101121812
Wnt2b	chr3	104800387	104800925
Wnt2b	chr3	104799288	104799556
Wnt3	chr11	103629244	103629545
Wnt3	chr11	103713919	103714276
Wnt3	chr11	103720176	103720468
Wnt5a	chr14	29123727	29124069
Wnt5a	chr14	29140141	29140521
Wnt5a	chr14	29231557	29232272
Wnt5a	chr14	29267070	29267664
Wrap53	chr11	69389855	69390238
Wscd1	chr11	71447725	71448393
Wscd1	chr11	71595859	71596960
Wscd2	chr5	113891979	113892284
Wscd2	chr5	113993152	113993736
Xpr1	chr1	157329330	157329606
Zbtb16	chr9	48624802	48625097
Zbtb16	chr9	48622665	48623126
Zbtb16	chr9	48603293	48603624
Zbtb18	chr1	179375628	179375872
Zbtb46	chr2	181155057	181156008
Zbtb46	chr2	181154065	181154519
Zcchc12	chrX	33734554	33734863
Zdhhc14	chr17	5507044	5507635
Zdhhc21	chr4	82494776	82495104
Zdhhc21	chr4	82355548	82356014
Zdhhc21	chr4	82337667	82338229
Zeb2	chr2	45207049	45207441
Zeb2	chr2	45040589	45041145
Zeb2	chr2	45039583	45040156
Zeb2	chr2	45038932	45039215
Zeb2	chr2	45027175	45028007
Zfhx3	chr8	111248713	111249530
Zfhx3	chr8	111343724	111344042
Zfp385a	chr15	103169658	103170667
Zfp385b	chr2	77353696	77354089
Zfp385b	chr2	77340546	77340947
Zfp454	chr11	50684211	50684456
Zfp521	chr18	14018565	14019285
Zfp521	chr18	14006830	14007466
Zfp521	chr18	13984960	13985326
Zfp608	chr18	55549145	55549950
Zfp608	chr18	55539172	55539402
Zfp608	chr18	55535431	55535737
Zfp608	chr18	55293311	55294395
Zfp608	chr18	55266413	55267381
Zfp608	chr18	55253265	55253571
Zfp608	chr18	55142188	55142908
Zfp608	chr18	55089157	55089565
Zfp608	chr18	55070875	55071476
Zfp608	chr18	55062020	55062512
Zfp608	chr18	54999754	55000066
Zfp608	chr18	54991286	54991706
Zfp608	chr18	54985207	54985497
Zfp608	chr18	54975326	54975732
Zfp651	chr9	121669902	121670135
Zfp658	chr7	50809965	50810372
Zfp704	chr3	9662537	9663487
Zfp704	chr3	9556256	9556769
Zfpm1	chr8	124670240	124670566
Zfpm1	chr8	124760954	124761541
Zfpm1	chr8	124767087	124767493
Zfpm1	chr8	124807313	124807744
Zfpm1	chr8	124807804	124809129
Zfpm1	chr8	124810570	124811263
Zfpm1	chr8	124811643	124812195
Zfpm1	chr8	124819996	124821043
Zfpm1	chr8	124832974	124833677
Zfpm1	chr8	124836766	124838231
Zfpm1	chr8	124838808	124839304
Zfpm1	chr8	124842827	124843578
Zfpm2	chr15	40487061	40487373
Zfpm2	chr15	40656364	40657058
Zic2	chr14	122877705	122878017
