# Supplementary material for: SCL/TAL1 cooperates with Polycomb RYBP-PRC1 to suppress alternative lineages in blood-fated cells
Source: Nat Commun. 2018 Dec 18;9:5375. doi: 10.1038/s41467-018-07787-6 (PMC6299140; doi:10.1038/s41467-018-07787-6)
Supplement: Supplementary file 4 — Supplementary Data 2 [file 41467_2018_7787_MOESM4_ESM.xlsx]

## Sheet: Sheet1
Supplementary Data 2. Description of the DEGs associated to the first 100 strongest SCL ChIP-seq peaks
and related to haematopoietic, endothelial and repression processes
Related to Figure 4
	peak number	biological/molecular function (a)	log2FC (b)
Repressors (27 peaks, 4 genes)
Cbfa2t3 (Eto2)	10	repressor (hematopoietic)	-5.57
Runx1t1 (Eto)	1	repressor (hematopoietic)	-1.64
Gse1	8	repressor	-1.02
Zfpm1 (Fog1)	8	repressor (hematopoietic)	-0.66
Hematopoiesis-related (22 peaks, 12 genes)
Gypc	3	erythroid membrane glycoprotein	-1.52
Rbm38	3	erythroid RNA-binding protein	-0.94
Fli1	2	ETS family transcription factor	-3.14
Lyl1	2	transcription factor	-3.12
Skap1	2	SRC kinase asociated phosphoprotein (T cells)	-2.9
Abcb10	2	ATP-binding cassette transporter (role in heme biosynthesis)	-1.4
Lmo2	2	transcription factor	-0.5
Zbtb46	2	transcription factor	0.48
Mecom	1	transcription factor	-2.87
Aff3	1	transcription factor (lymphoid tissues)	-1.58
Zfp608	1	transcriptional regulator (thymocyte development)	-1.01
Tmem131	1	T-lymphocyte development	-0.7
Endothelial-related (10 peaks, 5 genes)
Cyp26a1	3	cytochrome p450 family - vascular development	0.68
Myzap	2	component of adhering junctions	-2.94
Efnb2	2	arterial/endothelial ephrin	-1.06
Aplnr	2	apelin receptor	-0.75
Egfl7	1	secreted endothelial protein with EGF-like domains	-1.73
(a) From NCBI databases
(b) RNA-seq data, log2 fold change, Scl-/- versus WT.
