# Supplementary material for: SCL/TAL1 cooperates with Polycomb RYBP-PRC1 to suppress alternative lineages in blood-fated cells
Source: Nat Commun. 2018 Dec 18;9:5375. doi: 10.1038/s41467-018-07787-6 (PMC6299140; doi:10.1038/s41467-018-07787-6)
Supplement: Supplementary file 5 — Supplementary Data 3 [file 41467_2018_7787_MOESM5_ESM.xlsx]

## Sheet: .
Supplementary Data 3. Distribution of SCL's 778 direct DEGs according to SCL, ETO2 and RYBP occupancy
Related to Figure 6 and Supplementary Figure 6
	genes normally activated by SCL and contributing to the biological functions attributed to each list (derived from PANTHER analyses for genes bound by SCL/ETO2/RYBP, and from NCBI databases for genes bound by SCL/ETO2 and SCL only)
	genes normally repressed by SCL and contributing to the biological functions attributed to each list (derived from PANTHER analyses for genes bound by SCL/ETO2/RYBP, and from NCBI databases for genes bound by SCL/ETO2 and SCL only)
330 genes bound by SCL/ETO2/RYBP				380 genes bound by SCL/RYBP but not ETO2				22 genes bound by SCL/ETO2 but not RYBP				46 genes bound by SCL only
Activated by SCL in WT cells				Activated by SCL in WT cells				Activated by SCL in WT cells				Activated by SCL in WT cells
Hemopoiesis (definitive hemopoiesis, red cells, megakaryocytes) 78/262				Cell adhesion, migration, morphogenesis 62/207				Hemopoiesis (erythropoiesis, lymphoid cells) 8/21				Metabolism 7/24
vasculogenesis				Cytoskeleton organisation
Repressed by SCL in WT cells				Repressed by SCL in WT cells								Repressed by SCL in WT cells
Cardiac development, cartilage formation 19/68				Mesoderm, gastrulation, cell fate specification 39/173								Immune system/inflammation 7/22
				Secondary heart formation, WNT pathway
Gene_Name	logCPM WT	logFC Scl-/- vs WT	Padjust value	Gene_Name	logCPM WT	logFC Scl-/- vs WT	Padjust value	Gene_Name	logCPM WT	logFC Scl-/- vs WT	Padjust value	Gene_Name	logCPM WT	logFC Scl-/- vs WT	Padjust value
Activated by SCL in WT cells				Activated by SCL in WT cells				Activated by SCL in WT cells				Activated by SCL in WT cells
Grb10	9.26692	-7.43191	0	Grem2	0.794508	-4.80262	4.86e-31	Aqp8	0.646625	-6.52	7.36e-36	Ctla2a	3.87759	-4.01574	1.36e-37
Igf1	3.56937	-6.94788	2.99e-112	Cdh5	6.60606	-3.18313	1.43e-74	Gata1	2.63203	-5.09	4.51e-66	Myct1	0.832072	-3.44511	4.15e-24
Gfi1b	2.59705	-6.47024	3.07e-77	Cited4	-1.36012	-2.96556	5.89e-07	Art4	-0.179994	-3.62	3.72e-16	Cd93	2.47873	-3.23713	2.25e-23
Cbfa2t3	6.56206	-5.57551	1.09e-191	Slc30a3	2.75905	-2.69797	6.68e-13	Hapln1	5.3902	-2.46	4.12e-41	Aqp1	0.727112	-2.26308	5.63e-10
Ctse	2.32471	-5.29744	4.68e-64	Itgb3	2.30714	-2.68419	3.77e-32	Pkhd1l1	2.36231	-2.44	9.31e-25	Ppp1r17	0.906576	-2.1941	5.24e-08
Tal1	8.00099	-5.23794	4.8e-231	Abca1	1.42779	-2.63547	3.66e-23	Oit3	1.53702	-2.42	1.14e-20	Tek	4.91376	-2.01023	5.38e-28
Asic4	4.26547	-5.21793	2.07e-134	Glp1r	0.395708	-2.60575	1.06e-13	Tmem38b	4.64211	-2.08	2.87e-17	Calcrl	3.40463	-1.74716	4.18e-25
Kcne3	1.82031	-4.9127	4.49e-48	Ptpre	3.11379	-2.47268	2.69e-37	Il1rl1	1.17536	-1.96	1.28e-13	Naip2	1.12165	-1.71384	1.09e-06
Gm14204	2.15588	-4.8834	1.12e-42	Cdh22	2.39089	-2.4649	4.69e-30	2700046A07Rik	1.37488	-1.95	3.06e-06	Itm2a	5.31651	-1.70065	5.18e-26
Nrip3	3.91672	-4.7267	1.28e-86	Ube2l6	2.31811	-2.31315	7.16e-25	Nfe2	2.37681	-1.91	1.51e-05	Rab27b	0.0461131	-1.19653	0.00130433
Scube2	5.19221	-4.65585	5.6e-92	Fam198b	2.85072	-2.23736	3.22e-11	Icam2	1.14075	-1.5	2.95e-07	Rnf17	2.91616	-1.04406	0.000144055
Myb	4.20746	-4.52851	1.15e-71	Ptprb	5.06663	-2.18973	2.22e-20	Pcyt1b	5.61877	-1.41	4.75e-39	Gap43	4.24035	-0.981235	2.55e-10
Wnk4	6.49237	-4.37564	9.92e-176	Adam23	7.35869	-2.00923	2.33e-110	Dppa4	2.44593	-1.37	1.62e-11	Inpp5d	3.03222	-0.926146	4.54e-05
Edn1	1.96337	-4.36809	8.19e-48	Morc4	7.40297	-1.95059	2.92e-21	Pecam1	3.55802	-1.31	8e-12	Naip5	0.934835	-0.904007	0.00205255
Tgm2	3.0225	-4.28776	1.33e-61	Gfod1	3.49784	-1.86963	5.31e-15	Ctso	2.15525	-1.13	1.15e-05	Inha	1.50629	-0.885112	0.000301127
Snca	1.27093	-3.86586	1.94e-26	Plxnc1	2.89668	-1.86579	1.38e-14	Uba7	1.73639	-1.07	0.000339	Lyplal1	4.62383	-0.859249	1.95e-08
Fam110c	2.45811	-3.78287	5.43e-50	Sdc3	6.63947	-1.83572	8.51e-55	Ppp1r15a	7.00534	-1.05	5.17e-18	Dmgdh	2.61886	-0.845004	0.000123737
Emx2	0.160177	-3.72456	4.84e-18	Ptrf	4.66811	-1.78142	1.93e-16	Vwa7	3.0873	-0.79	9.64e-05	Pfkfb2	5.72687	-0.788493	1.49e-14
Nos3	4.32669	-3.59247	2.03e-64	Sox6	1.62973	-1.77485	6.37e-14	Fth1	9.02777	-0.64	1.07e-09	Rac2	0.803786	-0.687495	0.0430239
Lonrf2	1.944	-3.58843	2.93e-40	Cldn5	1.73985	-1.7408	4.85e-13	Neu3	1.78355	-0.63	0.0084	Gsta4	5.42427	-0.625159	3.86e-05
Erg	3.81563	-3.55273	1.26e-48	Phlda1	7.282	-1.73488	1.86e-28	Arhgdib	2.69891	-0.52	0.0115	Plekhm3	4.46173	-0.569377	0.00104491
Ikzf2	3.30452	-3.35768	2.58e-44	Frmd5	2.54502	-1.73181	3.59e-18	Repressed by SCL in WT cells				Sept1	1.35347	-0.54	0.0393
Slc30a10	1.72875	-3.30197	9.08e-31	Gja4	3.38773	-1.72917	2.9e-20	Tk1	5.42096	0.9699	1.09e-26	Rbms3	2.59964	-0.540022	0.0412505
Lgr5	6.28602	-3.17355	7.43e-64	Ubash3b	4.35132	-1.71933	8.29e-26					Thumpd2	3.73045	-0.484739	0.00420768
Fli1	6.67295	-3.1422	5.97e-184	Ets2	6.61599	-1.62274	8.84e-30					Repressed by SCL in WT cells
Lyl1	3.3973	-3.12211	1.61e-21	Stat5b	6.19284	-1.54536	7.04e-31					Top3a	5.7704	0.481116	0.000173531
Tnfaip2	4.80364	-3.10648	2.65e-80	Exoc3l4	2.15447	-1.54115	3.36e-09					Wrap53	5.34349	0.48278	0.000957926
Itga2b	4.39637	-3.0754	3.23e-33	Rfx2	2.86499	-1.53134	3.08e-11					Rasgrp3	5.21966	0.510169	0.00264568
Myzap	5.28546	-2.94657	2.22e-95	Mybph	1.56617	-1.46842	3.59e-07					Fshr	1.9341	0.536297	0.0078127
Skap1	3.32392	-2.90321	9.25e-40	Epas1	3.11757	-1.44471	7.39e-08					Il4	2.55964	0.56802	0.00927939
Rpp25	4.5509	-2.876	9.4e-50	Pard3b	1.76509	-1.40801	4.21e-09					Zcchc12	3.75115	0.593523	0.00248531
Mecom	2.31708	-2.87025	6.59e-23	Tdrp	3.54337	-1.3794	4.21e-06					Zfp454	1.31004	0.627019	0.0296968
Ikzf1	4.26173	-2.86202	1.15e-35	Kcnj5	3.08263	-1.37349	7.62e-09					Zfp658	1.8722	0.735377	0.0001722
F10	1.2857	-2.85764	7.71e-20	Bmp6	4.37031	-1.37011	2.11e-16					Nanog	3.31094	0.847522	0.000449479
Clic6	3.87383	-2.84954	2.04e-58	Asic2	2.90429	-1.36055	0.00060418					1810011O10Rik	2.90197	0.867015	2.09e-07
Gfi1	0.145611	-2.83908	3.38e-11	St8sia1	5.1761	-1.3153	1.02e-29					Kcnmb1	0.103946	0.894153	0.00320641
Lrrc8b	4.40989	-2.82225	6.23e-77	F2rl1	4.96896	-1.31506	9.25e-17					Sgce	4.08	0.96942	1.87e-11
Slc30a2	4.12827	-2.77939	3.91e-36	Rtdr1	1.75038	-1.29402	2.33e-08					Snrpn	6.0304	1.01335	4.59e-18
Npl	5.08155	-2.75248	9.52e-85	Gnaz	1.69444	-1.24437	6e-08					Mrc1	1.73964	1.0542	3.91e-06
Artn	1.13043	-2.71497	5.16e-20	Parvg	1.53005	-1.21988	8.28e-07					Asb4	5.47659	1.0951	6.65e-24
Reln	5.57638	-2.64968	4.48e-20	Adora1	3.13782	-1.18846	1.64e-09					Igtp	0.76281	1.12184	0.000792843
Gad2	2.03125	-2.55159	2.5e-15	Creg1	5.30816	-1.18346	2.18e-26					Cd160	0.221208	1.13331	0.00010428
Runx1	6.51571	-2.55159	1.25e-37	Cgnl1	7.35473	-1.17835	1.47e-07					P2rx1	0.169756	1.20162	2.65e-06
Csgalnact1	3.82016	-2.44653	1.1e-45	Cd55	2.85299	-1.16999	1.02e-05					Lax1	3.3403	1.28268	4.26e-12
Sox7	6.53683	-2.40489	3.25e-36	Rasal1	2.48653	-1.16739	9.18e-10					Cer1	-0.891328	1.42544	0.0130656
Sox17	3.68509	-2.29874	2.22e-32	Gas7	4.8109	-1.16601	3.14e-12					Cyp4f15	1.35257	1.57227	7.03e-11
Smtnl2	5.85364	-2.29214	7.88e-25	Esrrb	1.47915	-1.16285	0.000275827					Serpinb6b	-0.49797	1.71702	6.01e-10
Slc1a3	4.46206	-2.24404	4.68e-31	Syngr1	1.32461	-1.14706	2.11e-06
Gata2	7.8938	-2.23649	2.09e-68	Igf2r	7.82613	-1.13769	3.3e-29
Cd34	2.94059	-2.19438	5.63e-24	Esam	4.17104	-1.11427	3.77e-09
Cntnap1	3.59985	-2.14201	4.9e-36	Nrg1	4.2855	-1.11413	8.77e-05
Fam65b	3.64051	-2.12591	6.61e-30	Mpo	1.33154	-1.07276	9.74e-06
Gucy1a3	0.288591	-2.12346	1.86e-07	Trh	4.06577	-1.07037	3.88e-06
Laptm5	2.95391	-2.06026	5.56e-28	Ildr2	2.52297	-1.0615	8.43e-05
Hcn4	2.30804	-2.03338	1.94e-20	Vegfa	5.55533	-1.06048	1.1e-08
Tspan8	1.17959	-2.03264	1.29e-07	Kcnd3	2.20591	-1.0587	1.15e-06
Col18a1	7.1653	-1.95108	1.42e-102	Gas6	5.64433	-1.05595	4.12e-09
Gria2	1.45379	-1.93496	1.96e-14	Nfia	2.54208	-1.04875	6.03e-06
Grap2	4.15316	-1.91372	1.27e-40	Bcl6b	3.81935	-1.04409	2.53e-09
Cacna1i	2.43517	-1.91282	2.75e-09	Galnt18	2.61837	-1.03028	9.24e-08
Nova2	2.1363	-1.87734	1.17e-17	Il4ra	2.64165	-1.01161	0.000398792
Dysf	5.47938	-1.86139	1.51e-60	Tubb3	2.7848	-1.00923	1.16e-05
Tbx4	1.94751	-1.84259	1.26e-16	Tfeb	2.73481	-1.00235	1.11e-06
Prkar2b	6.27595	-1.79479	8.51e-30	Myo15	2.26944	-0.99417	0.000463695
Hey2	3.62054	-1.79137	2.87e-17	Fbxo36	2.91003	-0.980335	6.19e-07
Gab2	3.52382	-1.78115	8.12e-22	4632428N05Rik	1.72146	-0.978572	1.19e-05
Frmpd1	1.12283	-1.77403	7.49e-11	P2ry2	2.51043	-0.978297	4.51e-05
Pde4dip	6.69447	-1.77383	1.19e-48	Hk1	5.1376	-0.977943	6.89e-16
Klf5	5.06952	-1.76912	7.04e-31	Bcl11b	3.56341	-0.961363	1.97e-06
C77080	6.48829	-1.76782	6e-73	Rasgef1b	3.00542	-0.949014	2.14e-05
Egfl7	6.93714	-1.73815	2.16e-85	Rnf165	3.97694	-0.941936	0.000293648
Shisa9	1.1189	-1.73099	5.88e-09	Skap2	3.86227	-0.941494	1.68e-09
Mknk1	4.88914	-1.72116	8.93e-27	Ica1	3.21743	-0.935519	7.39e-07
Stat5a	4.5082	-1.6982	6.61e-23	Fam78b	2.38191	-0.933966	2.74e-06
Fam65c	3.30368	-1.68087	0.00518811	C1ql1	1.50411	-0.932651	0.000445316
Atp2a3	4.87123	-1.6525	3.34e-36	Epor	3.49977	-0.926551	7.86e-06
Iqgap2	6.38227	-1.64459	1.24e-28	Nav2	5.47326	-0.924783	4.59e-13
Runx1t1	2.89939	-1.64111	2.02e-12	Uchl1	2.64465	-0.923706	7.4e-07
F2r	8.56119	-1.59716	7.6e-37	Lamc1	7.89719	-0.910725	1.23e-19
Aff3	6.87264	-1.58389	1.98e-48	Pitx1	1.31405	-0.908703	0.000275962
Irs2	7.37118	-1.57333	2.55e-69	Tet2	4.81485	-0.904595	1.33e-14
Wscd1	1.5375	-1.56722	1.26e-07	Kcnh2	2.72337	-0.892619	2.64e-06
Tspan33	2.73554	-1.56236	3.71e-17	Lama5	7.25781	-0.89213	3.35e-13
5930412G12Rik	4.1661	-1.5482	7.72e-22	E2f2	3.39104	-0.89076	1.7e-05
Ets1	7.28149	-1.53821	7.55e-66	Ror1	2.46984	-0.877104	6.5e-05
Kif1a	7.59198	-1.53431	3.25e-22	Slc2a3	8.08691	-0.868519	2.61e-20
Gypc	3.98976	-1.52531	3.07e-15	Smarca2	6.58898	-0.866008	1.26e-12
Pik3c2b	6.00483	-1.51593	6.42e-37	Syt14	3.90359	-0.861123	0.000275962
Dtx1	0.84986	-1.51225	7.17e-08	Arhgef28	2.80272	-0.853737	4.14e-05
Rtn4rl1	3.05588	-1.51078	1.95e-14	Map6	2.1781	-0.845687	0.000115019
Unc5c	6.25567	-1.50901	1.27e-07	Gramd4	5.58444	-0.842887	1.11e-11
Etl4	6.95472	-1.48503	1.18e-48	Nr3c2	0.921668	-0.840767	0.00939235
Sptb	4.36846	-1.44999	6.85e-20	Klhl3	3.09571	-0.838727	0.000215761
Dact2	3.70774	-1.44425	1.17e-16	Ccdc24	4.006	-0.834641	5.13e-07
Dlk1	5.96751	-1.44055	1.75e-22	Cnnm2	4.28861	-0.822147	0.000260132
Gadd45g	6.93032	-1.42243	4.72e-55	Kalrn	6.95903	-0.819075	1.15e-10
Prokr1	3.93295	-1.4184	2.67e-17	Sft2d2	5.27108	-0.817082	1.77e-10
Igsf11	2.51465	-1.39872	1.17e-11	Tet3	6.63998	-0.81561	6.83e-13
Abcb10	7.49084	-1.39806	1.12e-40	Cd180	5.039	-0.814511	8.01e-09
Adam12	3.81299	-1.37753	6.05e-07	Gdpd5	3.85925	-0.80415	0.000292922
Gm7457	4.85891	-1.35431	2.99e-24	Cped1	1.05771	-0.797487	0.00228591
Tarsl2	4.52598	-1.30443	4.57e-16	Nhsl1	5.80974	-0.788649	2.13e-06
Adra2a	3.03712	-1.30083	1.51e-08	Nfib	3.75506	-0.781188	0.00141102
Ddah1	3.25459	-1.28747	5.49e-10	Myo6	4.26353	-0.78029	7.31e-08
Prox1	4.4914	-1.28363	2.16e-23	Foxo1	4.07837	-0.779486	1.07e-05
Tnni1	1.56701	-1.27683	0.000152739	Celsr1	5.16744	-0.778025	4.46e-09
Flt3l	2.66979	-1.27126	1.8e-07	Kit	5.48941	-0.769692	7.11e-12
Gpr56	2.199	-1.26097	3.84e-05	Zdhhc14	2.54278	-0.767826	0.00762502
Slc18a2	4.02525	-1.21403	1.19e-10	Klhl42	4.25288	-0.761866	1.75e-05
Cux2	1.64629	-1.20651	7.52e-07	Pnrc2	5.51058	-0.751175	3.17e-07
Syne2	5.15954	-1.19458	1.06e-05	Wscd2	1.38103	-0.741009	0.0116945
Pcdh1	6.20037	-1.18936	1.21e-20	Lrrc8d	4.75517	-0.733275	4.17e-10
Mvb12b	5.89554	-1.18884	6.26e-23	Pld5	1.18551	-0.731508	0.0054876
Jun	7.55742	-1.16938	0.00112376	Mef2c	1.7726	-0.718957	0.0144309
Lrrc8c	6.1894	-1.16788	1.43e-24	Grm6	3.96179	-0.717518	0.000135786
Fbn1	6.59651	-1.15586	3.07e-16	Lingo1	2.37184	-0.717313	0.000480229
Tspan12	4.91049	-1.15142	3.9e-12	Vim	9.12411	-0.716932	3.58e-06
Ache	0.760038	-1.1476	0.00025052	Csrp1	6.35176	-0.712328	6.88e-07
Exoc6	4.7838	-1.14101	4.88e-14	Efcab2	3.25522	-0.708092	0.000303124
Atp2b4	4.2149	-1.13691	1.56e-05	Amph	1.56787	-0.691339	0.0124121
Fam210b	4.93428	-1.13261	1.61e-09	Srxn1	5.23912	-0.686382	1.67e-10
Gngt2	3.9339	-1.12444	4.53e-13	Lpar1	3.30009	-0.677435	0.00120235
Afap1l1	4.35464	-1.12065	3.91e-12	Arl4c	6.01753	-0.670879	4.69e-05
Arap3	6.76234	-1.11763	1.46e-35	Ddah2	7.05499	-0.659163	2.29e-11
Speg	6.48682	-1.11178	5.92e-33	Nt5c3	5.28977	-0.656892	1.46e-09
Slc39a8	5.87384	-1.10942	2.04e-13	Zdhhc21	5.15024	-0.651501	1.42e-08
Ednrb	0.559088	-1.10872	0.000168802	Hipk2	6.92065	-0.646915	1.83e-09
Podxl	8.40937	-1.09353	2.49e-06	Rbm43	3.68138	-0.646552	0.000163083
Cacna2d3	0.932673	-1.08426	0.000137596	Cd109	1.74248	-0.645475	0.00662153
Nrgn	2.31279	-1.07678	3.18e-07	Dst	8.12687	-0.644872	0.000223377
Rapgef5	4.71614	-1.06563	7.98e-14	Mn1	4.09929	-0.639235	4.93e-06
Thsd4	2.96506	-1.06113	1.84e-05	Notch2	7.6727	-0.636413	3.19e-09
Efnb2	7.90874	-1.06085	2.78e-18	Klf13	7.4404	-0.635896	5.28e-12
0610040F04Rik	2.01358	-1.04118	1.02e-05	Bst2	4.29363	-0.635618	0.000177092
Dagla	2.54725	-1.02874	1.07e-05	Hyi	2.66911	-0.631082	0.0261756
Gse1	7.96064	-1.02514	4.29e-25	Stat1	4.66979	-0.63084	1.52e-06
Zfp608	6.42384	-1.01377	2.91e-10	Atp11a	5.97829	-0.630178	5.81e-11
Spns2	3.48606	-1.00414	5.39e-05	Slc16a13	3.97832	-0.623469	0.000407939
Fermt3	2.92692	-0.95267	2.5e-07	Dgkd	7.32281	-0.618909	1.48e-06
Alpk3	5.10087	-0.949365	2.06e-06	Pofut1	6.08395	-0.614678	2.59e-09
Rbm38	6.64239	-0.940202	1.49e-25	Adamts17	3.03659	-0.612672	0.00179698
Tcf15	1.19577	-0.924184	0.0129041	Shroom3	5.02437	-0.611452	4.52e-06
Pdgfb	4.83227	-0.923585	0.00453925	Ptp4a3	4.84256	-0.611419	6.45e-06
Tspan18	5.98185	-0.922112	7.07e-21	Clip4	1.5762	-0.608356	0.021226
Abtb2	4.98071	-0.918496	8.08e-06	Fzd5	4.24735	-0.599385	0.000926122
Fam222a	2.99773	-0.909613	0.00129665	Rnf157	3.96296	-0.598817	5.02e-05
Phf6	6.9405	-0.907373	1.71e-12	Radil	3.74286	-0.591594	0.00228235
Ano1	2.66202	-0.90416	8.58e-05	Stmn1	5.85486	-0.591355	1.58e-07
Ablim1	6.89626	-0.89896	1.37e-17	Plekhb2	4.09111	-0.591077	0.00308552
Ajap1	1.6151	-0.897229	0.000621016	Irf2	3.96041	-0.590488	3.91e-05
Zfpm2	1.68329	-0.892735	0.00166992	Ipp	4.28775	-0.59047	2.08e-05
Mtus1	3.77506	-0.882886	2.99e-09	Enc1	7.53093	-0.58629	1.2e-11
Mafb	1.83989	-0.882155	0.00270192	Syt7	5.02686	-0.585823	6.44e-06
Lrrn2	2.87675	-0.858591	7.96e-05	Fbxo21	6.42728	-0.585205	8.69e-10
Myo10	8.41559	-0.857513	1.46e-15	Dpysl3	4.92369	-0.583989	0.00940161
Slc30a1	5.60406	-0.857321	2.13e-08	Agfg1	6.9156	-0.579825	2.12e-08
Flnc	8.47998	-0.853969	1.03e-21	Sox18	3.7596	-0.578387	0.00136125
Nol4l	5.54822	-0.85	1.95e-10	Taok3	4.99196	-0.574292	0.000228883
Zfp385a	5.40649	-0.850735	2.82e-13	Bcl2	3.76088	-0.57338	0.00045099
Lyst	4.63627	-0.843719	4.4e-06	Plvap	3.96742	-0.572541	0.000307443
Atxn1	0.764018	-0.834736	0.00587731	Dis3l2	6.05125	-0.572196	4.5e-06
Dyrk3	4.76856	-0.828966	5.88e-09	Plagl2	5.45164	-0.570009	7.52e-07
Flt1	7.07376	-0.821906	2.35e-12	H2-T23	1.55525	-0.565179	0.0213975
Tspan9	6.23368	-0.820992	1.65e-12	Fads3	2.70098	-0.561355	0.0186708
Akap5	1.68145	-0.812213	0.00258476	Zfp651	3.94272	-0.560125	0.00186878
Enpp4	1.01004	-0.801188	0.00872501	S1pr1	3.73479	-0.55208	0.0312965
Epb4.1	7.62895	-0.793408	4.97e-17	Whrn	5.2189	-0.551642	1.75e-05
Hsd11b2	3.04236	-0.792289	0.0141928	Ogfrl1	4.54844	-0.544204	2.01e-05
Slc46a3	4.49076	-0.78884	2.77e-06	Inpp4a	5.11691	-0.542839	3.7e-05
Mast4	6.13475	-0.788248	1.29e-09	Zbtb18	5.36633	-0.541953	5.83e-05
Pced1b	5.71592	-0.786338	6.38e-11	Tagln2	7.4381	-0.540406	2.83e-06
Alox5ap	-0.138699	-0.786163	0.0317205	Rasa3	5.30679	-0.537385	8.29e-05
Gpr39	2.9755	-0.782186	4.17e-05	Tmem106c	2.60356	-0.537145	0.00862795
Apcdd1	7.32984	-0.77906	1.46e-08	Stom	2.39434	-0.53482	0.0335808
Plekha7	4.6324	-0.778563	2.94e-09	Map3k9	2.78859	-0.531521	0.0226555
Stox2	5.54921	-0.778465	1.49e-09	Cep350	6.33678	-0.529877	7.55e-05
Inf2	6.64671	-0.776546	9.84e-10	Arhgap29	4.93261	-0.528681	0.0350848
Fhod3	4.10931	-0.764114	2.18e-08	Phyh	3.69901	-0.527162	0.000634322
Cmas	5.55907	-0.763158	8.52e-11	Malat1	8.90187	-0.525719	0.000241181
Fbxo2	1.9506	-0.7612	0.00191171	Kat2b	2.83292	-0.519623	0.0141283
Asic1	3.62407	-0.75128	2.05e-06	Ctif	4.34917	-0.51902	7.47e-05
Slc6a9	5.63009	-0.750924	2.76e-09	Srgap3	3.32652	-0.518596	0.0221229
St3gal5	4.86919	-0.743269	9.37e-08	Pam	6.15713	-0.517586	1.42e-06
Hspa12b	3.8868	-0.721811	0.000311899	Ralb	7.26388	-0.516814	3.15e-08
Acvrl1	4.08595	-0.720267	0.000208594	Rgs7bp	1.78355	-0.516663	0.0455468
Frem2	4.43418	-0.713673	2.83e-05	Enpp2	2.76455	-0.515467	0.0316067
Nsmaf	6.47836	-0.703053	3.49e-12	Adarb1	4.47549	-0.515342	0.00135219
Zfp521	5.49495	-0.701937	2.78e-07	Smad7	7.41271	-0.515148	8.57e-05
Tmem131	8.48492	-0.700977	2.65e-11	Dock9	6.02249	-0.514602	1.6e-05
Tmcc2	5.06245	-0.691326	1.25e-09	Lhfpl2	4.48625	-0.511224	0.0395001
Fam212a	4.99782	-0.690715	0.000201299	Sbk1	4.48714	-0.510884	8.37e-05
Prkag2	4.33392	-0.690689	7.04e-07	Myo18a	6.54968	-0.508552	7.17e-08
Pcgf5	5.30219	-0.684309	1.47e-07	Tmem86a	2.24701	-0.508468	0.0301682
Rev1	6.28706	-0.683288	7.45e-12	Camk2d	4.25826	-0.508095	0.000304373
Pard6b	5.88014	-0.678202	0.0276051	Spon1	3.25636	-0.506921	0.00352061
Usp40	5.7212	-0.673372	1.11e-09	Ankrd44	3.05402	-0.503696	0.0197373
Nadk2	6.79355	-0.669791	1.54e-10	Snx9	6.12231	-0.501385	1.37e-06
Gyg	5.24457	-0.666949	8.96e-09	Nell2	3.49795	-0.499118	0.00234418
Zfpm1	7.97085	-0.66521	1.35e-08	Mfge8	6.01421	-0.49722	2.32e-07
Tbc1d8	4.16624	-0.663974	1.52e-05	Dock8	4.61382	-0.496273	0.000304038
Zbtb16	1.82544	-0.66166	0.0178098	Sdccag8	4.27594	-0.496125	0.000241061
Llgl2	5.30726	-0.659759	2.94e-08	Rab21	5.28862	-0.495976	5.92e-06
Ednra	3.57361	-0.659142	0.00147363	Sh3kbp1	5.274	-0.495872	1.25e-05
Fam214b	4.45168	-0.657268	2.61e-07	Usp2	2.93669	-0.494845	0.0287956
Desi2	6.07708	-0.656945	2.46e-10	Xpr1	5.92776	-0.493942	6.95e-05
9230102O04Rik	4.74499	-0.653193	0.0283468	Utp14b	6.01599	-0.490391	6.1e-05
Hs6st1	4.94457	-0.649403	1.63e-06	Pcnx	6.85985	-0.488263	1.37e-05
Gulp1	4.5931	-0.648838	0.000381876	Repressed by SCL in WT cells
Zeb2	7.0186	-0.647395	2.91e-14	Il1rap	2.76553	0.480915	0.0234377
Mid1ip1	5.5819	-0.643259	1.2e-05	Atp10a	3.40816	0.482243	0.0182351
Snx10	4.82464	-0.641073	7.45e-07	Cacna1c	3.57209	0.482336	0.00517718
Csf2ra	3.38399	-0.638944	0.00320641	Zbtb46	3.8219	0.483674	0.00454027
Trim8	6.93167	-0.63641	1.85e-05	Lhfp	5.23094	0.485924	0.000212143
Ahi1	4.32475	-0.636071	4.92e-06	Slc4a4	6.07123	0.48782	4.77e-05
BC017158	4.74055	-0.633732	1.96e-07	Bicc1	3.62211	0.489395	0.00201835
Synj2	4.28705	-0.633184	0.000315636	Kcns3	2.78756	0.490723	0.00801072
Lrrfip1	6.82896	-0.622233	2.99e-10	Pvrl1	5.95008	0.491647	6.45e-05
R3hdm1	7.27219	-0.618532	7.51e-12	B9d1	4.43192	0.495042	0.000234229
Arrdc3	6.38505	-0.613923	5.82e-06	Dock4	3.82257	0.496781	0.00186878
Vav3	3.94945	-0.607832	0.000814283	Tm6sf1	3.30621	0.498026	0.00640122
Tbc1d14	7.26252	-0.606549	5.42e-13	Chrm4	2.37873	0.500781	0.011098
Rabgap1l	5.2362	-0.604037	1.72e-05	Taf15	7.91692	0.505666	9.69e-07
Chd9	5.70526	-0.601376	0.000558178	Rasl11a	2.5033	0.50618	0.00716098
Tspan5	5.86588	-0.597731	2.72e-09	Robo1	7.27762	0.507427	0.00255365
Capn2	7.61169	-0.596269	3.52e-12	Agtrap	4.87546	0.512658	2.8e-06
Dlg1	7.31456	-0.587104	2.56e-12	Tead4	5.67288	0.513768	1.05e-05
Mcoln3	2.34117	-0.586416	0.00770891	Cdk5rap3	5.76995	0.517083	6.45e-06
Sema3f	6.00698	-0.585189	1.53e-08	Parp8	3.68035	0.517279	0.00248842
Zfhx3	7.45565	-0.584293	2.14e-05	Nrarp	5.01705	0.517697	0.00232766
Amigo2	3.3597	-0.58389	0.00196111	Lgals3	1.64021	0.520864	0.0271836
Cadps	2.56436	-0.571742	0.00500709	Setd4	3.91743	0.5221	8.57e-05
Tjp1	8.45865	-0.570203	9.84e-11	Acvr2a	5.25143	0.526589	2.54e-06
Parp1	9.24795	-0.562537	2.29e-08	Itga5	6.66768	0.527502	1.59e-09
Lbr	8.86334	-0.559328	1.14e-10	Slc5a3	5.58153	0.531378	2.03e-07
Herc1	7.73056	-0.559204	1.24e-07	Chst2	5.84032	0.533697	6.2e-09
Rab11fip1	7.3969	-0.555316	7.33e-06	5730457N03Rik	6.47233	0.536364	9.08e-09
Mbp	3.54303	-0.554365	0.0015558	Nptx2	4.74699	0.537322	0.0294692
Ppp1r13b	5.32234	-0.549267	0.000591575	Fgd6	3.96733	0.538434	0.000250147
Atxn7l1	4.51444	-0.545117	5.63e-05	Mks1	3.6371	0.540551	0.00497737
Igsf21	2.30227	-0.543417	0.0153915	Rhbdf2	4.46695	0.54245	2.94e-05
Klf10	5.70598	-0.54086	0.00419334	Vldlr	6.34922	0.546557	2.49e-05
Aplnr	7.97269	-0.536594	0.000930329	Slc35g2	1.63106	0.547866	0.0107341
Smad6	7.56585	-0.535419	0.00244219	Lrrfip2	5.91643	0.548368	5.93e-06
Rreb1	7.07733	-0.533332	0.000112603	Pcdh12	4.19242	0.552034	6.19e-06
Crb2	6.77787	-0.532275	0.00834746	Spred2	6.25048	0.55292	0.00030742
Mtss1	6.32298	-0.531048	3.31e-07	Mpzl2	2.24166	0.556308	0.0278929
Agrn	7.64194	-0.530013	3.11e-05	Mpg	4.57972	0.557324	1.48e-05
Zfp704	6.27451	-0.527782	1.59e-08	Trib1	5.17719	0.55776	0.000432678
St3gal2	6.67909	-0.526706	4.02e-06	B3gnt2	4.0619	0.562265	0.0122645
Gpc1	7.80738	-0.521192	1.12e-09	Frmd4b	5.52751	0.564992	1.24e-05
Paqr7	1.57706	-0.519589	0.0297053	Tenm4	6.57464	0.570739	0.00338106
Atf6	6.07168	-0.517796	5.12e-06	Dmkn	0.657976	0.57303	0.0358133
Elmo1	5.43856	-0.515286	0.000284928	Foxp1	4.65712	0.574911	0.000136389
Ttc39a	4.46644	-0.507884	0.000718394	Phldb2	7.20846	0.578168	8.46e-09
Lmo2	7.68326	-0.501197	1.67e-08	Spop	6.57152	0.580234	8.88e-06
Kif1b	7.60692	-0.498293	1.54e-08	Cdc42bpg	4.73905	0.582497	4.57e-06
Slc39a10	8.10542	-0.498074	1.39e-07	Cdh2	8.37359	0.584166	7.73e-09
Cep70	3.18988	-0.494827	0.00476374	Pcdh18	5.54051	0.587536	0.000361591
Nuak1	6.42127	-0.4913	0.000356962	Bcat1	6.76538	0.588333	3.82e-12
Jak1	6.98508	-0.489552	2.02e-08	Cdh11	8.04084	0.588852	3.27e-12
Adam22	3.23549	-0.48138	0.0067202	Lef1	7.48981	0.595687	1.63e-11
Dgat2	4.09866	-0.480564	0.000825793	Pbx3	6.25383	0.596627	6.15e-09
Repressed by SCL in WT cells				Jag1	4.39072	0.598239	4.5e-07
Rabep2	4.03053	0.483295	0.000334874	Kcng3	1.72574	0.600425	0.00391426
Plekha6	5.8762	0.489185	0.0276779	Tnfrsf13c	2.62276	0.605339	0.000993759
Slc44a5	2.61321	0.492311	0.015823	Flt4	6.12001	0.609462	8.65e-07
Flrt3	4.13677	0.495843	0.0237845	Syndig1l	2.57695	0.629435	0.00253429
Exoc6b	6.06445	0.503257	0.000212935	Pmp22	7.27279	0.63493	2.77e-08
Smad1	7.60429	0.511179	1.52e-07	Isl1	1.62604	0.640811	0.00523077
Lphn2	6.90429	0.511352	1.5e-05	Hcn2	0.616635	0.644137	0.0143512
Mboat1	2.08892	0.511974	0.0147735	Cnr1	0.682813	0.646335	0.0157057
Etaa1	5.33241	0.518494	4.33e-07	Prss12	3.43173	0.648719	0.000438057
Il17rd	7.00199	0.519931	2.44e-06	Slit3	5.0211	0.655893	0.000144454
Kcnk6	2.69024	0.528524	0.00520544	Sall1	6.92934	0.659288	2.83e-06
Bmper	6.03938	0.530536	1.58e-07	Gramd1b	3.1135	0.662409	0.00273551
Rbfox1	2.26826	0.535635	0.017096	Dhrs7	2.80425	0.66591	0.000962557
Spdl1	5.16521	0.540816	4.43e-07	Peli1	6.01141	0.666139	9.57e-08
Ctgf	3.62943	0.542228	0.00322985	Anxa11	4.42559	0.677345	9.14e-07
Gata4	7.69855	0.547805	1.83e-07	Esrp1	2.69677	0.677584	0.00949172
Prickle1	4.24069	0.549629	0.000129774	Trib2	3.71764	0.678012	3.7e-05
Dscam	2.47154	0.553263	0.00299467	Pxdc1	2.44889	0.680699	0.00193309
Samd14	3.45329	0.559796	0.000109326	Chst11	2.96085	0.68147	7.81e-05
Shroom1	2.9387	0.575856	0.000528334	Meis2	4.26145	0.683442	4.31e-05
Pdlim5	5.97629	0.588771	1.45e-08	Dnaja4	2.56918	0.683458	0.000368237
Slc35d3	2.78995	0.593096	0.00419374	Dmrta1	1.63355	0.684497	0.00310581
Gata6	6.8375	0.59599	4.08e-06	St8sia2	2.21303	0.685345	0.00611742
Etv5	6.71895	0.610392	4.96e-09	Has3	1.51056	0.685956	0.00577119
Slco3a1	4.33566	0.616188	4.06e-06	Zfp385b	0.39683	0.697483	0.0287906
Six2	5.86852	0.624661	7.9e-07	Derl2	4.97486	0.700443	4.03e-11
Rap1gap2	1.40867	0.627359	0.0158134	Ccr7	2.64459	0.700557	0.00010345
Mdga1	1.97014	0.63136	0.0489226	Pde7b	2.11336	0.702228	0.00263679
Dennd2d	1.65021	0.633773	0.00288379	Irgm2	0.931461	0.706746	0.00744628
Fosl2	4.03562	0.654746	0.0085983	Prdm1	1.94737	0.720819	0.0043346
Gm15413	0.913062	0.66254	0.0364468	Galnt12	3.01045	0.723443	3.71e-06
Cyp26a1	7.01419	0.681797	1.21e-10	Hs3st3a1	1.48846	0.726794	0.00477392
Gad1os	1.31744	0.6836	0.0274	Dgkg	0.82346	0.735756	0.0135829
Mycn	6.73597	0.699082	3.02e-09	Arhgap26	3.20904	0.737731	0.000268651
Fgf10	6.26242	0.705875	7.79e-12	Bai1	1.05164	0.737836	0.00226814
Irx3	2.90759	0.717891	8.84e-05	T	7.81509	0.742491	4.43e-18
Itih5	1.80019	0.731477	0.0226064	Sort1	6.00896	0.743853	1.37e-13
Tbc1d9	4.84947	0.737188	4.51e-05	Car2	7.36282	0.746475	7.1e-11
Pcp4	-0.725059	0.752268	0.0284837	Slc4a7	6.22793	0.748363	4.93e-07
Lgalsl	5.57332	0.75424	3.4e-15	Cmklr1	2.33461	0.755187	0.000495461
Shank2	2.29908	0.761691	0.00170228	Dact1	3.89395	0.756625	1.54e-05
Upp1	6.73113	0.772816	2.45e-19	Tnni3	1.07876	0.758835	0.00177796
Lrmp	2.21959	0.777354	0.000335976	Agpat9	1.60095	0.761414	0.000165424
Ak1	4.67911	0.815116	3.59e-09	Jakmip1	2.10951	0.763159	0.00359407
Acsl6	2.93909	0.815449	5.6e-07	Nes	5.97266	0.764775	7.99e-11
Col13a1	4.88253	0.849841	1.25e-09	Il17ra	3.57288	0.764976	2.14e-08
Mrc2	4.66667	0.851717	6.59e-09	Hexim2	1.83991	0.765822	0.000171293
Foxc1	0.874429	0.879716	0.0150283	Gdf1	3.70545	0.767539	1.05e-09
Prkca	1.86424	0.883808	3.28e-06	Etv2	6.97934	0.777882	1.92e-21
Adamts15	1.39831	0.885128	0.00196365	Grrp1	5.22426	0.789881	1.33e-11
Pmaip1	5.3809	0.885406	3.38e-05	Mfap2	2.42991	0.801416	5.84e-06
Rnf152	1.61549	0.897143	3e-05	Hpse	1.74028	0.808738	9.97e-05
Car4	5.64342	0.923687	1.28e-13	Rbfox3	0.632715	0.819725	0.00124394
Pcdh7	6.82403	0.934941	4.16e-14	Aard	1.39414	0.8229	7.5e-05
Sowahb	1.65647	0.98786	0.0001712	Pth1r	4.28636	0.824513	8.69e-10
Rbm24	4.14918	0.993016	3.15e-09	Kcnc2	0.562032	0.833354	0.00502231
Wnt5a	6.37001	0.996341	7.7e-28	Ptch2	3.49835	0.860666	4.76e-11
Bcl6	2.23654	1.01419	3.64e-05	F3	1.31016	0.873659	2.89e-05
Cxcr4	5.17659	1.01619	6.43e-22	Pdlim2	2.06667	0.884244	5.02e-05
Dlc1	7.75733	1.02198	1.07e-12	Kcnab3	0.694269	0.888542	0.000130325
Lsamp	0.663979	1.05666	4.92e-06	Arhgap24	0.791097	0.891531	0.00252742
Pappa	-0.139273	1.10294	0.0109286	Galnt3	1.81701	0.911019	0.000368237
Ap1m2	2.33557	1.24776	5.59e-08	A4galt	0.704838	0.916465	0.0164537
Dclk1	4.07285	1.32784	4.81e-15	Kcnf1	1.02168	0.930756	2.92e-05
Spry4	4.87797	1.37293	3.85e-37	Ttyh2	3.19839	0.931345	1.62e-07
Tll1	3.05121	1.56873	9.31e-15	Rasd2	1.80426	0.94134	5.13e-07
Lhx1os	1.8731	1.64	1.88e-10	Celf4	2.95019	0.944291	3.25e-07
Myl7	2.31778	1.93392	8.48e-29	Epha1	4.22482	0.952115	4.31e-05
				Egfr	2.9608	0.959695	1.5e-07
				Snord104	0.0289387	0.960872	0.000580181
				Slc7a7	3.2682	0.973617	1.06e-07
				Mmp9	5.18211	0.977197	2.34e-11
				Pdk4	0.641506	0.980146	0.00404306
				Pmepa1	3.76079	0.983585	7.53e-12
				Gprc5c	5.87918	0.984305	3.3e-22
				Wnt3	5.9364	0.996848	6.44e-17
				Esyt3	0.279424	1.00332	0.000539533
				Plet1	1.15359	1.01	4e-05
				Zic2	5.50625	1.00701	2.98e-07
				Ntn1	1.56079	1.01715	0.0013177
				Gjb5	0.848919	1.02771	3.01e-05
				Dusp6	6.05396	1.04	9.15e-15
				Mixl1	7.735	1.04228	4.94e-25
				Spsb1	2.24394	1.04255	4.88e-05
				Tmem17	1.64539	1.05221	1.13e-05
				Jph2	0.58859	1.05853	0.000834835
				Rasd1	1.19311	1.06108	0.0107817
				Etv4	4.86345	1.06739	2.36e-14
				Fam46a	2.1847	1.08677	2.1e-07
				Gfra3	1.64483	1.08922	0.000103004
				Mall	2.64223	1.14346	2.74e-11
				Kcne1	0.349839	1.1507	0.000845649
				Wnt2b	4.63529	1.15404	2.48e-13
				Krt19	2.43407	1.16792	2.93e-05
				Pou3f1	0.237737	1.18091	0.00380884
				Ccdc40	2.29523	1.18355	5.54e-06
				Axin2	6.52008	1.18552	6.03e-47
				Lrig3	2.98194	1.19721	0.000617006
				Tenm2	0.0437877	1.19855	0.00283288
				Lrrc2	0.936876	1.21491	5.63e-06
				Hs3st3b1	6.07858	1.2352	1.98e-18
				Gsc	2.81279	1.24426	3.71e-06
				Aqp3	0.0646257	1.25215	4.76e-06
				Otx2	3.01054	1.27765	0.000356962
				Cnrip1	2.67074	1.30792	1.69e-08
				Rasgrp1	-0.333772	1.31266	3.33e-05
				Kcnc1	3.53253	1.32823	1.25e-09
				Mesp1	5.58968	1.41598	2.88e-28
				Adam19	7.31248	1.45344	4.41e-23
				Arl4d	3.72591	1.54095	1.3e-19
				Frzb	5.36449	1.56432	1.21e-16
				2610035D17Rik	0.256164	1.58233	4.4e-09
				Sp5	4.8023	1.60906	3.82e-16
				Smoc1	0.602674	1.63778	7.53e-11
				Cldn4	1.29664	1.79907	6.55e-13
				Slc6a1	0.00251459	1.98339	1.93e-08
				Adrb1	1.23367	2.02136	2.21e-17
				Meg3	5.61024	3.1437	3.36e-67
