# Supplementary material for: SCL/TAL1 cooperates with Polycomb RYBP-PRC1 to suppress alternative lineages in blood-fated cells
Source: Nat Commun. 2018 Dec 18;9:5375. doi: 10.1038/s41467-018-07787-6 (PMC6299140; doi:10.1038/s41467-018-07787-6)
Supplement: Supplementary file 6 — Supplementary Data 4 [file 41467_2018_7787_MOESM6_ESM.xlsx]

## Sheet: Sheet1
Supplementary Data 4. ChIP-RX normalisation factors
Related to Figure 5 and Supplementary Figure 4
Samples	Reads aligning to mouse mm9	Reads aligning to Drosophila dm3	Total Reads	dm3 Normalisation Factor	dm3 Normalisation Factor normalised to Input
H2K119ub_Scl:mcherry	63864268	3406988	67271256	0.293514	0.293514
H3K27ac_Scl:mcherry	55559129	5747240	61306369	0.173997	0.173997
H3K27me3_Scl:mcherry	32980936	19166724	52147660	0.0521738	0.0521738
H3K4me3_Scl:mcherry	43904728	11188038	55092766	0.0893812	0.0893812
H2K119ub_SclD/D:mcherry	56546714	3940364	60487078	0.253784	0.212436
H3K27ac_SclD/D:mcherry	49532274	5847156	55379430	0.171023	0.143159
H3K27me3_SclD/D:mcherry	30545340	23030850	53576190	0.04342	0.0363458
H3K4me3_SclD/D:mcherry	49582330	7590126	57172456	0.13175	0.110285
Samples	Reads aligning to mouse mm9	Reads aligning to Drosophila dm3	Total Reads	% dm3 reads	input normalisation factor
Input_Scl:mcherry	45388646	5928708	51317354	11.553	1
Input_SclD/D:mcherry	36528760	5848814	42377574	13.8017	1.19464
